# Supplementary material for: Convergent evolution of linked mating-type loci in basidiomycete fungi
Source: PLoS Genet. 2019 Sep 6;15(9):e1008365. doi: 10.1371/journal.pgen.1008365 (PMC6730849; doi:10.1371/journal.pgen.1008365)
Supplement: S1 Table — (XLSX) [file pgen.1008365.s012.xlsx]

## Sheet: CBS4282
S1 Table. Repeat analysis of Vanrija humicola strains.
Sheet 1. Repeat analysis of V. humicola strain CBS4282 (A1). Repeat regions >=100 bp are given.
Eight repeats within the MAT region between the mating pheromone gene and SXI2 (scaffold 2, nt 1086424-1146585) are shown in red,
these are all simple repeats of <200 nt in length.
scaffold	start on scaffold	end on scaffold	repeat length	repeat class
CBS4282_scaffold01	85067	85221	155	LTR/Gypsy
CBS4282_scaffold01	90757	91108	352	Simple_repeat
CBS4282_scaffold01	91109	91287	179	LTR/Gypsy
CBS4282_scaffold01	91288	91510	223	Simple_repeat
CBS4282_scaffold01	188857	188962	106	Simple_repeat
CBS4282_scaffold01	267902	268249	348	Simple_repeat
CBS4282_scaffold01	289250	289350	101	Simple_repeat
CBS4282_scaffold01	381032	381152	121	Simple_repeat
CBS4282_scaffold01	474420	474519	100	Low_complexity
CBS4282_scaffold01	530993	531168	176	Simple_repeat
CBS4282_scaffold01	565661	565815	155	Simple_repeat
CBS4282_scaffold01	596615	596761	147	Simple_repeat
CBS4282_scaffold01	691623	691724	102	Simple_repeat
CBS4282_scaffold01	700140	700268	129	Simple_repeat
CBS4282_scaffold01	730988	731091	104	Simple_repeat
CBS4282_scaffold01	747919	748047	129	Simple_repeat
CBS4282_scaffold01	864678	864795	118	Simple_repeat
CBS4282_scaffold01	945165	945392	228	Simple_repeat
CBS4282_scaffold01	962723	962891	169	Simple_repeat
CBS4282_scaffold01	962961	963066	106	Simple_repeat
CBS4282_scaffold01	1013293	1013398	106	Simple_repeat
CBS4282_scaffold01	1036392	1036507	116	Simple_repeat
CBS4282_scaffold01	1072293	1072399	107	Simple_repeat
CBS4282_scaffold01	1081458	1081564	107	Simple_repeat
CBS4282_scaffold01	1083614	1083740	127	Simple_repeat
CBS4282_scaffold01	1105070	1105324	255	Simple_repeat
CBS4282_scaffold01	1111631	1111730	100	Simple_repeat
CBS4282_scaffold01	1142789	1142892	104	Simple_repeat
CBS4282_scaffold01	1156913	1157033	121	Simple_repeat
CBS4282_scaffold01	1225489	1225597	109	Simple_repeat
CBS4282_scaffold01	1264021	1264321	301	Simple_repeat
CBS4282_scaffold01	1270961	1271062	102	Simple_repeat
CBS4282_scaffold01	1337247	1337346	100	Simple_repeat
CBS4282_scaffold01	1347500	1347630	131	Simple_repeat
CBS4282_scaffold01	1397390	1397532	143	Simple_repeat
CBS4282_scaffold01	1444938	1445067	130	Simple_repeat
CBS4282_scaffold01	1473262	1473468	207	Simple_repeat
CBS4282_scaffold01	1480304	1480409	106	Simple_repeat
CBS4282_scaffold01	1522829	1522938	110	Unknown
CBS4282_scaffold01	1627414	1627539	126	Simple_repeat
CBS4282_scaffold01	1661647	1661753	107	Simple_repeat
CBS4282_scaffold01	1676922	1677046	125	Simple_repeat
CBS4282_scaffold01	1736406	1736586	181	Low_complexity
CBS4282_scaffold01	1769053	1769152	100	Simple_repeat
CBS4282_scaffold01	1780360	1780535	176	Simple_repeat
CBS4282_scaffold01	1897081	1897292	212	Simple_repeat
CBS4282_scaffold01	1954928	1955060	133	Simple_repeat
CBS4282_scaffold01	1963363	1963607	245	Simple_repeat
CBS4282_scaffold01	2094927	2095116	190	Simple_repeat
CBS4282_scaffold01	2108217	2108318	102	Simple_repeat
CBS4282_scaffold01	2122154	2122328	175	Low_complexity
CBS4282_scaffold01	2177928	2178062	135	Simple_repeat
CBS4282_scaffold01	2242739	2242932	194	Simple_repeat
CBS4282_scaffold01	2268389	2268495	107	Simple_repeat
CBS4282_scaffold01	2341239	2341339	101	Simple_repeat
CBS4282_scaffold01	2363822	2363922	101	Simple_repeat
CBS4282_scaffold01	2553360	2553466	107	Simple_repeat
CBS4282_scaffold01	2557724	2557832	109	Simple_repeat
CBS4282_scaffold01	2646186	2646287	102	Simple_repeat
CBS4282_scaffold01	2664637	2664917	281	Simple_repeat
CBS4282_scaffold01	2666344	2666446	103	Simple_repeat
CBS4282_scaffold01	2720208	2720422	215	Low_complexity
CBS4282_scaffold01	2822934	2823131	198	Simple_repeat
CBS4282_scaffold01	2823438	2823667	230	Simple_repeat
CBS4282_scaffold01	2864411	2864752	342	Simple_repeat
CBS4282_scaffold01	2865791	2866073	283	Simple_repeat
CBS4282_scaffold01	2952338	2952440	103	Simple_repeat
CBS4282_scaffold01	3021460	3021568	109	Simple_repeat
CBS4282_scaffold01	3026246	3026351	106	Low_complexity
CBS4282_scaffold02	86281	86395	115	Simple_repeat
CBS4282_scaffold02	90836	90946	111	Simple_repeat
CBS4282_scaffold02	102621	102725	105	Simple_repeat
CBS4282_scaffold02	130384	130490	107	Simple_repeat
CBS4282_scaffold02	144802	144912	111	Simple_repeat
CBS4282_scaffold02	145068	145167	100	Simple_repeat
CBS4282_scaffold02	145135	145240	106	Simple_repeat
CBS4282_scaffold02	216604	216730	127	Simple_repeat
CBS4282_scaffold02	266062	266171	110	Simple_repeat
CBS4282_scaffold02	270746	270893	148	Simple_repeat
CBS4282_scaffold02	350932	351042	111	Simple_repeat
CBS4282_scaffold02	395617	395755	139	Simple_repeat
CBS4282_scaffold02	403773	403876	104	Simple_repeat
CBS4282_scaffold02	414098	414217	120	Simple_repeat
CBS4282_scaffold02	475058	475243	186	DNA
CBS4282_scaffold02	525099	525205	107	Simple_repeat
CBS4282_scaffold02	531766	531868	103	Simple_repeat
CBS4282_scaffold02	597342	597506	165	Simple_repeat
CBS4282_scaffold02	598727	598850	124	Simple_repeat
CBS4282_scaffold02	696546	696676	131	Simple_repeat
CBS4282_scaffold02	701076	701184	109	Simple_repeat
CBS4282_scaffold02	770369	770605	237	Simple_repeat
CBS4282_scaffold02	788360	788469	110	Simple_repeat
CBS4282_scaffold02	849498	849598	101	Simple_repeat
CBS4282_scaffold02	864223	864373	151	Simple_repeat
CBS4282_scaffold02	869873	869983	111	Simple_repeat
CBS4282_scaffold02	918508	918759	252	Simple_repeat
CBS4282_scaffold02	930981	931088	108	Simple_repeat
CBS4282_scaffold02	954670	954778	109	Simple_repeat
CBS4282_scaffold02	991219	991355	137	Simple_repeat
CBS4282_scaffold02	1066152	1066284	133	Simple_repeat
CBS4282_scaffold02	1163104	1163217	114	Simple_repeat
CBS4282_scaffold02	1182975	1183081	107	Simple_repeat
CBS4282_scaffold02	1183505	1183681	177	Simple_repeat
CBS4282_scaffold02	1184061	1184173	113	Simple_repeat
CBS4282_scaffold02	1196076	1196177	102	Simple_repeat
CBS4282_scaffold02	1203021	1203166	146	Simple_repeat
CBS4282_scaffold02	1275109	1275216	108	Simple_repeat
CBS4282_scaffold02	1399459	1399598	140	Simple_repeat
CBS4282_scaffold02	1488787	1488905	119	Simple_repeat
CBS4282_scaffold02	1551469	1551589	121	Simple_repeat
CBS4282_scaffold02	1584580	1584689	110	Simple_repeat
CBS4282_scaffold02	1613135	1613281	147	Simple_repeat
CBS4282_scaffold02	1662869	1662984	116	Simple_repeat
CBS4282_scaffold02	1665726	1665839	114	Simple_repeat
CBS4282_scaffold02	1696497	1696704	208	Simple_repeat
CBS4282_scaffold02	1717402	1717524	123	Low_complexity
CBS4282_scaffold02	1777488	1777606	119	Simple_repeat
CBS4282_scaffold02	1793152	1793380	229	Simple_repeat
CBS4282_scaffold02	1805937	1806043	107	Simple_repeat
CBS4282_scaffold02	1835014	1835122	109	Simple_repeat
CBS4282_scaffold02	1845508	1845833	326	Simple_repeat
CBS4282_scaffold02	1855224	1855359	136	Simple_repeat
CBS4282_scaffold02	1915475	1915607	133	Simple_repeat
CBS4282_scaffold02	1929643	1929852	210	Simple_repeat
CBS4282_scaffold02	1984739	1984838	100	Simple_repeat
CBS4282_scaffold02	2056628	2056806	179	Simple_repeat
CBS4282_scaffold02	2066218	2066317	100	Low_complexity
CBS4282_scaffold02	2088725	2088829	105	Simple_repeat
CBS4282_scaffold02	2098824	2098934	111	Simple_repeat
CBS4282_scaffold02	2099537	2099642	106	Simple_repeat
CBS4282_scaffold02	2198397	2198513	117	Simple_repeat
CBS4282_scaffold02	2218231	2218422	192	Simple_repeat
CBS4282_scaffold02	2259355	2259454	100	Simple_repeat
CBS4282_scaffold02	2259555	2259664	110	Simple_repeat
CBS4282_scaffold02	2299070	2299209	140	Simple_repeat
CBS4282_scaffold02	2308652	2308770	119	Simple_repeat
CBS4282_scaffold02	2323172	2323306	135	Simple_repeat
CBS4282_scaffold02	2355750	2355864	115	Simple_repeat
CBS4282_scaffold02	2430611	2430770	160	Simple_repeat
CBS4282_scaffold02	2489488	2489593	106	Simple_repeat
CBS4282_scaffold02	2537033	2537150	118	Simple_repeat
CBS4282_scaffold02	2541587	2541728	142	Simple_repeat
CBS4282_scaffold02	2577183	2577282	100	Simple_repeat
CBS4282_scaffold02	2597244	2597352	109	Unknown
CBS4282_scaffold02	2633026	2633126	101	Simple_repeat
CBS4282_scaffold03	1	105	105	Simple_repeat
CBS4282_scaffold03	72366	72512	147	Simple_repeat
CBS4282_scaffold03	112760	112885	126	Simple_repeat
CBS4282_scaffold03	197047	197160	114	Simple_repeat
CBS4282_scaffold03	227738	227840	103	Unknown
CBS4282_scaffold03	308375	308496	122	Simple_repeat
CBS4282_scaffold03	311267	311373	107	Unknown
CBS4282_scaffold03	333723	333850	128	Simple_repeat
CBS4282_scaffold03	384098	384209	112	Simple_repeat
CBS4282_scaffold03	413366	413472	107	Simple_repeat
CBS4282_scaffold03	454501	454602	102	Simple_repeat
CBS4282_scaffold03	473647	473757	111	Simple_repeat
CBS4282_scaffold03	501574	501703	130	Simple_repeat
CBS4282_scaffold03	588250	588384	135	Simple_repeat
CBS4282_scaffold03	602209	602381	173	LTR/Gypsy
CBS4282_scaffold03	654410	654595	186	Simple_repeat
CBS4282_scaffold03	679215	679348	134	Simple_repeat
CBS4282_scaffold03	706387	706492	106	Simple_repeat
CBS4282_scaffold03	848938	849083	146	Simple_repeat
CBS4282_scaffold03	902440	902586	147	Simple_repeat
CBS4282_scaffold03	1034306	1034429	124	Simple_repeat
CBS4282_scaffold03	1068363	1068477	115	Simple_repeat
CBS4282_scaffold03	1091355	1091459	105	Simple_repeat
CBS4282_scaffold03	1129539	1129671	133	Simple_repeat
CBS4282_scaffold03	1174360	1174492	133	Low_complexity
CBS4282_scaffold03	1176564	1176674	111	Simple_repeat
CBS4282_scaffold03	1205114	1205539	426	Simple_repeat
CBS4282_scaffold03	1207858	1208053	196	Low_complexity
CBS4282_scaffold03	1245600	1245699	100	Simple_repeat
CBS4282_scaffold03	1261513	1261635	123	Simple_repeat
CBS4282_scaffold03	1261807	1261978	172	Simple_repeat
CBS4282_scaffold03	1378673	1378800	128	Simple_repeat
CBS4282_scaffold03	1421254	1421378	125	Simple_repeat
CBS4282_scaffold03	1424435	1424623	189	Simple_repeat
CBS4282_scaffold03	1476972	1477080	109	Simple_repeat
CBS4282_scaffold03	1482247	1482349	103	Simple_repeat
CBS4282_scaffold03	1700404	1700508	105	Simple_repeat
CBS4282_scaffold03	1720979	1721092	114	Simple_repeat
CBS4282_scaffold03	1748504	1748603	100	Simple_repeat
CBS4282_scaffold03	1760049	1760321	273	Low_complexity
CBS4282_scaffold03	1773458	1773636	179	Simple_repeat
CBS4282_scaffold03	1780390	1780496	107	Simple_repeat
CBS4282_scaffold03	1859518	1859677	160	Simple_repeat
CBS4282_scaffold03	1876926	1877038	113	Simple_repeat
CBS4282_scaffold03	1901176	1901282	107	Simple_repeat
CBS4282_scaffold03	1921927	1922111	185	Simple_repeat
CBS4282_scaffold03	1933669	1933904	236	Simple_repeat
CBS4282_scaffold03	1961765	1961922	158	Simple_repeat
CBS4282_scaffold03	1971937	1972088	152	Simple_repeat
CBS4282_scaffold03	1989328	1989772	445	Simple_repeat
CBS4282_scaffold03	2009399	2009514	116	Simple_repeat
CBS4282_scaffold03	2018748	2018942	195	Simple_repeat
CBS4282_scaffold03	2041269	2041369	101	Simple_repeat
CBS4282_scaffold03	2142024	2142143	120	Simple_repeat
CBS4282_scaffold03	2185547	2185658	112	Simple_repeat
CBS4282_scaffold03	2249120	2249656	537	LTR/Gypsy
CBS4282_scaffold03	2250002	2250452	451	LTR/Gypsy
CBS4282_scaffold03	2250587	2251413	827	LTR/Gypsy
CBS4282_scaffold04	6599	6826	228	Simple_repeat
CBS4282_scaffold04	77602	77831	230	Simple_repeat
CBS4282_scaffold04	105058	105177	120	Low_complexity
CBS4282_scaffold04	189105	189208	104	Simple_repeat
CBS4282_scaffold04	224342	224480	139	Simple_repeat
CBS4282_scaffold04	301963	302071	109	Simple_repeat
CBS4282_scaffold04	385837	385942	106	Unknown
CBS4282_scaffold04	398480	398582	103	Simple_repeat
CBS4282_scaffold04	517154	517349	196	Simple_repeat
CBS4282_scaffold04	517430	517537	108	Simple_repeat
CBS4282_scaffold04	545335	545478	144	Simple_repeat
CBS4282_scaffold04	595925	596029	105	Simple_repeat
CBS4282_scaffold04	830642	830742	101	Unknown
CBS4282_scaffold04	848051	848153	103	Simple_repeat
CBS4282_scaffold04	877954	878066	113	Simple_repeat
CBS4282_scaffold04	892515	892629	115	Simple_repeat
CBS4282_scaffold04	941357	941465	109	Simple_repeat
CBS4282_scaffold04	981770	981870	101	Simple_repeat
CBS4282_scaffold04	983725	983852	128	Simple_repeat
CBS4282_scaffold04	1069817	1069930	114	Simple_repeat
CBS4282_scaffold04	1111323	1111449	127	Simple_repeat
CBS4282_scaffold04	1167390	1167516	127	Simple_repeat
CBS4282_scaffold04	1168457	1168644	188	Simple_repeat
CBS4282_scaffold04	1224718	1224820	103	Simple_repeat
CBS4282_scaffold04	1264730	1264836	107	Simple_repeat
CBS4282_scaffold04	1278390	1278489	100	Simple_repeat
CBS4282_scaffold04	1297621	1297723	103	Simple_repeat
CBS4282_scaffold04	1430373	1430488	116	Simple_repeat
CBS4282_scaffold04	1471683	1471791	109	Unknown
CBS4282_scaffold04	1483834	1483936	103	Simple_repeat
CBS4282_scaffold04	1560904	1561017	114	LTR/Gypsy
CBS4282_scaffold04	1591420	1591542	123	Simple_repeat
CBS4282_scaffold04	1638369	1638524	156	Simple_repeat
CBS4282_scaffold04	1728599	1728708	110	Low_complexity
CBS4282_scaffold04	1746142	1746252	111	Simple_repeat
CBS4282_scaffold04	1754021	1754154	134	Simple_repeat
CBS4282_scaffold04	1786873	1787072	200	Simple_repeat
CBS4282_scaffold04	1820590	1820704	115	Simple_repeat
CBS4282_scaffold04	1834107	1834207	101	Simple_repeat
CBS4282_scaffold04	1848518	1848706	189	Simple_repeat
CBS4282_scaffold04	1875023	1875161	139	Simple_repeat
CBS4282_scaffold04	1948857	1948991	135	Simple_repeat
CBS4282_scaffold04	1970650	1970760	111	Simple_repeat
CBS4282_scaffold05	166306	166433	128	Simple_repeat
CBS4282_scaffold05	228469	228596	128	Simple_repeat
CBS4282_scaffold05	229748	229855	108	Simple_repeat
CBS4282_scaffold05	318849	318981	133	Simple_repeat
CBS4282_scaffold05	328860	328974	115	Low_complexity
CBS4282_scaffold05	347781	347934	154	Simple_repeat
CBS4282_scaffold05	398081	398189	109	Simple_repeat
CBS4282_scaffold05	404361	404463	103	Simple_repeat
CBS4282_scaffold05	432877	433493	617	LTR/Copia
CBS4282_scaffold05	455430	455571	142	Low_complexity
CBS4282_scaffold05	515131	515294	164	Simple_repeat
CBS4282_scaffold05	535180	535299	120	Simple_repeat
CBS4282_scaffold05	545704	545808	105	Simple_repeat
CBS4282_scaffold05	549215	549314	100	Simple_repeat
CBS4282_scaffold05	631767	631935	169	Simple_repeat
CBS4282_scaffold05	638938	639156	219	Simple_repeat
CBS4282_scaffold05	720306	720407	102	Simple_repeat
CBS4282_scaffold05	772477	772579	103	Simple_repeat
CBS4282_scaffold05	867897	867997	101	Simple_repeat
CBS4282_scaffold05	929518	929621	104	Simple_repeat
CBS4282_scaffold05	974850	974960	111	Simple_repeat
CBS4282_scaffold05	981448	981549	102	Simple_repeat
CBS4282_scaffold05	1016025	1016317	293	Simple_repeat
CBS4282_scaffold05	1066809	1066911	103	Simple_repeat
CBS4282_scaffold05	1090513	1090615	103	Unknown
CBS4282_scaffold05	1100326	1100482	157	Simple_repeat
CBS4282_scaffold05	1111315	1111428	114	Simple_repeat
CBS4282_scaffold05	1453832	1454091	260	Simple_repeat
CBS4282_scaffold05	1578404	1578525	122	Simple_repeat
CBS4282_scaffold05	1653338	1653437	100	Unknown
CBS4282_scaffold05	1700820	1701043	224	LTR/Gypsy
CBS4282_scaffold06	60310	60421	112	Simple_repeat
CBS4282_scaffold06	69174	69300	127	Simple_repeat
CBS4282_scaffold06	70177	70281	105	Low_complexity
CBS4282_scaffold06	114316	114450	135	Simple_repeat
CBS4282_scaffold06	266957	267062	106	Simple_repeat
CBS4282_scaffold06	291701	291807	107	Simple_repeat
CBS4282_scaffold06	349886	349991	106	Simple_repeat
CBS4282_scaffold06	444772	445009	238	Simple_repeat
CBS4282_scaffold06	555577	555709	133	Simple_repeat
CBS4282_scaffold06	559687	559786	100	Simple_repeat
CBS4282_scaffold06	563864	563988	125	Simple_repeat
CBS4282_scaffold06	566071	566183	113	Low_complexity
CBS4282_scaffold06	571050	571166	117	Simple_repeat
CBS4282_scaffold06	596036	596148	113	Simple_repeat
CBS4282_scaffold06	655104	655259	156	Simple_repeat
CBS4282_scaffold06	778135	778236	102	Simple_repeat
CBS4282_scaffold06	779605	779706	102	Simple_repeat
CBS4282_scaffold06	781707	781907	201	Simple_repeat
CBS4282_scaffold06	920061	920183	123	Simple_repeat
CBS4282_scaffold06	928665	928838	174	Simple_repeat
CBS4282_scaffold06	965593	965696	104	Simple_repeat
CBS4282_scaffold06	976795	976947	153	Simple_repeat
CBS4282_scaffold06	978626	978727	102	Low_complexity
CBS4282_scaffold06	1055318	1055442	125	Simple_repeat
CBS4282_scaffold06	1073796	1073909	114	Simple_repeat
CBS4282_scaffold06	1082042	1082196	155	Simple_repeat
CBS4282_scaffold06	1092933	1093045	113	Simple_repeat
CBS4282_scaffold06	1179486	1179594	109	Simple_repeat
CBS4282_scaffold06	1179709	1179884	176	Simple_repeat
CBS4282_scaffold06	1197580	1197702	123	Simple_repeat
CBS4282_scaffold06	1199360	1199460	101	Simple_repeat
CBS4282_scaffold06	1205328	1205459	132	Low_complexity
CBS4282_scaffold06	1280423	1280529	107	Simple_repeat
CBS4282_scaffold06	1394595	1394746	152	Simple_repeat
CBS4282_scaffold06	1485599	1485785	187	LTR/Gypsy
CBS4282_scaffold06	1585117	1585295	179	Simple_repeat
CBS4282_scaffold06	1602863	1603174	312	Simple_repeat
CBS4282_scaffold06	1665028	1665136	109	Simple_repeat
CBS4282_scaffold07	86017	86118	102	Simple_repeat
CBS4282_scaffold07	208733	208942	210	Simple_repeat
CBS4282_scaffold07	234199	234325	127	Simple_repeat
CBS4282_scaffold07	278222	278349	128	Simple_repeat
CBS4282_scaffold07	344763	344871	109	Simple_repeat
CBS4282_scaffold07	445005	445109	105	Simple_repeat
CBS4282_scaffold07	451806	451912	107	Simple_repeat
CBS4282_scaffold07	600004	600131	128	Low_complexity
CBS4282_scaffold07	609086	609261	176	Simple_repeat
CBS4282_scaffold07	609466	609568	103	Simple_repeat
CBS4282_scaffold07	611541	611727	187	Low_complexity
CBS4282_scaffold07	649148	649257	110	Simple_repeat
CBS4282_scaffold07	651690	651815	126	Simple_repeat
CBS4282_scaffold07	751752	751856	105	Simple_repeat
CBS4282_scaffold07	817588	817698	111	Simple_repeat
CBS4282_scaffold07	843122	843268	147	Low_complexity
CBS4282_scaffold07	844527	844705	179	Low_complexity
CBS4282_scaffold07	986727	986847	121	Simple_repeat
CBS4282_scaffold07	1007581	1007688	108	Simple_repeat
CBS4282_scaffold07	1074844	1074944	101	Simple_repeat
CBS4282_scaffold07	1151071	1151211	141	Simple_repeat
CBS4282_scaffold07	1161850	1161968	119	Simple_repeat
CBS4282_scaffold07	1164818	1164990	173	Simple_repeat
CBS4282_scaffold07	1175481	1175594	114	Simple_repeat
CBS4282_scaffold07	1260115	1260309	195	Simple_repeat
CBS4282_scaffold07	1273545	1273819	275	Simple_repeat
CBS4282_scaffold07	1277479	1277651	173	Simple_repeat
CBS4282_scaffold07	1389101	1389217	117	Simple_repeat
CBS4282_scaffold07	1418346	1418499	154	Simple_repeat
CBS4282_scaffold07	1433311	1433419	109	Simple_repeat
CBS4282_scaffold07	1540504	1540605	102	Simple_repeat
CBS4282_scaffold07	1641790	1641890	101	Simple_repeat
CBS4282_scaffold08	52735	52863	129	Simple_repeat
CBS4282_scaffold08	129499	129604	106	Simple_repeat
CBS4282_scaffold08	156098	156231	134	Simple_repeat
CBS4282_scaffold08	251103	251210	108	Unknown
CBS4282_scaffold08	295737	295999	263	Simple_repeat
CBS4282_scaffold08	308443	308583	141	Simple_repeat
CBS4282_scaffold08	328023	328169	147	Simple_repeat
CBS4282_scaffold08	349223	349714	492	Simple_repeat
CBS4282_scaffold08	349855	349968	114	Simple_repeat
CBS4282_scaffold08	366393	366523	131	Simple_repeat
CBS4282_scaffold08	421561	421686	126	Simple_repeat
CBS4282_scaffold08	431577	431686	110	Simple_repeat
CBS4282_scaffold08	486040	486157	118	Low_complexity
CBS4282_scaffold08	609885	610058	174	Simple_repeat
CBS4282_scaffold08	617818	617922	105	Simple_repeat
CBS4282_scaffold08	747758	747876	119	Simple_repeat
CBS4282_scaffold08	822200	822329	130	Simple_repeat
CBS4282_scaffold08	822426	822578	153	Simple_repeat
CBS4282_scaffold08	888728	888860	133	Simple_repeat
CBS4282_scaffold08	937001	937105	105	Simple_repeat
CBS4282_scaffold08	953391	953547	157	Simple_repeat
CBS4282_scaffold08	1033149	1033287	139	Simple_repeat
CBS4282_scaffold08	1033341	1033492	152	Simple_repeat
CBS4282_scaffold08	1059082	1059194	113	Simple_repeat
CBS4282_scaffold08	1088716	1088855	140	Simple_repeat
CBS4282_scaffold08	1099367	1099508	142	Simple_repeat
CBS4282_scaffold08	1128675	1128841	167	Simple_repeat
CBS4282_scaffold08	1139378	1139479	102	Simple_repeat
CBS4282_scaffold08	1140326	1140669	344	Simple_repeat
CBS4282_scaffold08	1157817	1157917	101	Simple_repeat
CBS4282_scaffold08	1274871	1274972	102	Simple_repeat
CBS4282_scaffold08	1284123	1284223	101	Simple_repeat
CBS4282_scaffold08	1288661	1288786	126	Simple_repeat
CBS4282_scaffold09	122487	122689	203	Simple_repeat
CBS4282_scaffold09	123559	123744	186	Simple_repeat
CBS4282_scaffold09	212581	212828	248	Simple_repeat
CBS4282_scaffold09	272164	272269	106	Simple_repeat
CBS4282_scaffold09	333118	333353	236	Simple_repeat
CBS4282_scaffold09	336263	336479	217	Simple_repeat
CBS4282_scaffold09	354032	354132	101	Simple_repeat
CBS4282_scaffold09	428207	428470	264	Simple_repeat
CBS4282_scaffold09	661584	661785	202	Simple_repeat
CBS4282_scaffold09	701208	701458	251	Low_complexity
CBS4282_scaffold09	740284	740462	179	Simple_repeat
CBS4282_scaffold09	958749	958901	153	Simple_repeat
CBS4282_scaffold09	976780	976886	107	Simple_repeat
CBS4282_scaffold09	1099195	1099299	105	Simple_repeat
CBS4282_scaffold09	1143536	1143635	100	Simple_repeat
CBS4282_scaffold09	1231728	1231834	107	Simple_repeat
CBS4282_scaffold10	1	127	127	Simple_repeat
CBS4282_scaffold10	73494	73596	103	Low_complexity
CBS4282_scaffold10	110526	110629	104	Simple_repeat
CBS4282_scaffold10	275279	275410	132	Simple_repeat
CBS4282_scaffold10	296138	296240	103	Simple_repeat
CBS4282_scaffold10	476329	476473	145	Simple_repeat
CBS4282_scaffold10	640887	641001	115	Simple_repeat
CBS4282_scaffold10	658535	658645	111	Simple_repeat
CBS4282_scaffold10	690807	690938	132	Simple_repeat
CBS4282_scaffold10	738644	738751	108	Simple_repeat
CBS4282_scaffold10	843118	843217	100	Simple_repeat
CBS4282_scaffold11	65807	65926	120	Simple_repeat
CBS4282_scaffold11	80865	80997	133	Simple_repeat
CBS4282_scaffold11	111717	111825	109	Low_complexity
CBS4282_scaffold11	111931	112088	158	Simple_repeat
CBS4282_scaffold11	207540	207659	120	Simple_repeat
CBS4282_scaffold11	235540	235650	111	Simple_repeat
CBS4282_scaffold11	308425	308529	105	Simple_repeat
CBS4282_scaffold11	342266	342466	201	Simple_repeat
CBS4282_scaffold11	426975	427178	204	Low_complexity
CBS4282_scaffold11	441150	441257	108	Simple_repeat
CBS4282_scaffold11	484161	484326	166	Simple_repeat
CBS4282_scaffold11	485571	485728	158	Simple_repeat
CBS4282_scaffold11	494896	495018	123	Simple_repeat
CBS4282_scaffold11	495166	495290	125	Simple_repeat
CBS4282_scaffold11	495783	496151	369	Simple_repeat
CBS4282_scaffold11	556781	556886	106	Unknown
CBS4282_scaffold11	561118	561260	143	Simple_repeat
CBS4282_scaffold11	567147	567264	118	Low_complexity
CBS4282_scaffold11	582346	582673	328	Simple_repeat
CBS4282_scaffold11	654024	654190	167	Simple_repeat
CBS4282_scaffold11	684937	685101	165	Simple_repeat
CBS4282_scaffold11	698071	698184	114	Simple_repeat
CBS4282_scaffold12	28627	28740	114	Low_complexity
CBS4282_scaffold12	239492	239645	154	Simple_repeat
CBS4282_scaffold12	246270	246377	108	Simple_repeat
CBS4282_scaffold12	356071	356171	101	Simple_repeat
CBS4282_scaffold12	400238	400352	115	Simple_repeat
CBS4282_scaffold12	418048	418148	101	Simple_repeat
CBS4282_scaffold12	442937	443437	501	Simple_repeat
CBS4282_scaffold12	443437	443573	137	Simple_repeat
CBS4282_scaffold12	444082	444355	274	Simple_repeat
CBS4282_scaffold12	444570	444727	158	LTR/Gypsy
CBS4282_scaffold12	445186	445288	103	LTR/Gypsy
CBS4282_scaffold12	446017	446320	304	Simple_repeat
CBS4282_scaffold12	446350	446590	241	Simple_repeat
CBS4282_scaffold12	446594	446845	252	Simple_repeat
CBS4282_scaffold12	501350	501484	135	LTR/Gypsy
CBS4282_scaffold12	617465	617568	104	Simple_repeat
CBS4282_scaffold12	623579	623805	227	Simple_repeat
CBS4282_scaffold12	640627	640771	145	Simple_repeat
CBS4282_scaffold13	56308	56451	144	Simple_repeat
CBS4282_scaffold13	151624	151908	285	Simple_repeat
CBS4282_scaffold13	152401	152528	128	Simple_repeat
CBS4282_scaffold13	160929	161084	156	Simple_repeat
CBS4282_scaffold13	167641	167859	219	LTR/Gypsy
CBS4282_scaffold13	276687	276801	115	Simple_repeat
CBS4282_scaffold13	296347	296452	106	Simple_repeat
CBS4282_scaffold13	376382	376486	105	Simple_repeat
CBS4282_scaffold13	385129	385232	104	Simple_repeat
CBS4282_scaffold13	464572	464671	100	Simple_repeat
CBS4282_scaffold13	536466	536587	122	Simple_repeat
CBS4282_scaffold13	614877	615167	291	Simple_repeat
CBS4282_scaffold13	617403	617503	101	Simple_repeat
CBS4282_scaffold13	636760	636885	126	Simple_repeat
CBS4282_scaffold13	682070	682191	122	Simple_repeat
CBS4282_scaffold14	36429	36540	112	Simple_repeat
CBS4282_scaffold14	42911	43144	234	Simple_repeat
CBS4282_scaffold14	78991	79095	105	Simple_repeat
CBS4282_scaffold14	111693	111797	105	Simple_repeat
CBS4282_scaffold14	115481	115645	165	Low_complexity
CBS4282_scaffold14	132599	132742	144	Simple_repeat
CBS4282_scaffold14	138877	139095	219	Simple_repeat
CBS4282_scaffold14	197170	197492	323	Low_complexity
CBS4282_scaffold14	259156	259314	159	Simple_repeat
CBS4282_scaffold14	341198	341308	111	Simple_repeat
CBS4282_scaffold14	368059	368171	113	Simple_repeat
CBS4282_scaffold15	25449	25575	127	Simple_repeat
CBS4282_scaffold15	46280	46385	106	Simple_repeat
CBS4282_scaffold15	71511	71644	134	Simple_repeat
CBS4282_scaffold15	93013	93124	112	Simple_repeat
CBS4282_scaffold15	129789	129897	109	Simple_repeat
CBS4282_scaffold15	132067	132166	100	Simple_repeat
CBS4282_scaffold15	178118	178221	104	Unknown
CBS4282_scaffold15	181070	181183	114	Simple_repeat
CBS4282_scaffold15	211505	211671	167	Simple_repeat
CBS4282_scaffold15	269127	269306	180	Simple_repeat
CBS4282_scaffold15	276453	276639	187	Simple_repeat
CBS4282_scaffold16	39725	39844	120	Simple_repeat
CBS4282_scaffold16	184850	185017	168	Simple_repeat
CBS4282_scaffold16	304528	304636	109	Simple_repeat
CBS4282_scaffold17	1	106	106	Simple_repeat
CBS4282_scaffold17	42717	42869	153	Simple_repeat
CBS4282_scaffold17	98011	98228	218	Simple_repeat
CBS4282_scaffold17	251498	251649	152	Simple_repeat
CBS4282_scaffold17	301866	302078	213	Simple_repeat
CBS4282_scaffold18	30123	30347	225	Simple_repeat
CBS4282_scaffold18	39997	40151	155	Low_complexity
CBS4282_scaffold18	42595	42701	107	Simple_repeat
CBS4282_scaffold18	93864	93970	107	Simple_repeat
CBS4282_scaffold18	112575	112714	140	Simple_repeat
CBS4282_scaffold18	163950	164078	129	Simple_repeat
CBS4282_scaffold18	170077	170180	104	Unknown
CBS4282_scaffold18	178457	178577	121	Simple_repeat
CBS4282_scaffold18	191063	191165	103	Simple_repeat
CBS4282_scaffold18	196428	196539	112	Simple_repeat
CBS4282_scaffold18	219765	219879	115	Simple_repeat
CBS4282_scaffold18	259594	259696	103	Simple_repeat
CBS4282_scaffold19	471	646	176	Simple_repeat
CBS4282_scaffold19	1197	1427	231	Simple_repeat
CBS4282_scaffold19	1985	2221	237	Simple_repeat
CBS4282_scaffold19	3017	3250	234	Simple_repeat
CBS4282_scaffold19	3307	3561	255	Simple_repeat
CBS4282_scaffold19	3626	3859	234	Simple_repeat
CBS4282_scaffold19	3897	4758	862	Simple_repeat
CBS4282_scaffold19	109871	109979	109	Unknown
CBS4282_scaffold19	125037	125150	114	Simple_repeat
CBS4282_scaffold20	28218	28357	140	Simple_repeat
CBS4282_scaffold21	1544	1777	234	Simple_repeat
CBS4282_scaffold21	2664	2808	145	LTR/Gypsy

## Sheet: JCM1457
S1 Table. Repeat analysis of Vanrija humicola strains.
Sheet 2. Repeat analysis of V. humicola strain JCM1457 (A2). Repeat regions >=100 bp are given.
There were no repeats found within the MAT region between the mating pheromone gene and SXI1 (scaffold 1, nt 1304936-1361702).
scaffold	start on scaffold	end on scaffold	repeat length	repeat class
gi|1002317817|dbj|BCJF01000001.1|	116738	116843	106	Simple_repeat
gi|1002317817|dbj|BCJF01000001.1|	125961	126176	216	Simple_repeat
gi|1002317817|dbj|BCJF01000001.1|	126937	127145	209	Simple_repeat
gi|1002317817|dbj|BCJF01000001.1|	197638	197807	170	Simple_repeat
gi|1002317817|dbj|BCJF01000001.1|	243816	243949	134	Simple_repeat
gi|1002317817|dbj|BCJF01000001.1|	299809	299923	115	Simple_repeat
gi|1002317817|dbj|BCJF01000001.1|	304347	304459	113	Simple_repeat
gi|1002317817|dbj|BCJF01000001.1|	316126	316230	105	Simple_repeat
gi|1002317817|dbj|BCJF01000001.1|	330074	330215	142	Simple_repeat
gi|1002317817|dbj|BCJF01000001.1|	344251	344354	104	Simple_repeat
gi|1002317817|dbj|BCJF01000001.1|	482987	483134	148	Simple_repeat
gi|1002317817|dbj|BCJF01000001.1|	565739	565849	111	Simple_repeat
gi|1002317817|dbj|BCJF01000001.1|	610424	610562	139	Simple_repeat
gi|1002317817|dbj|BCJF01000001.1|	618580	618683	104	Simple_repeat
gi|1002317817|dbj|BCJF01000001.1|	628905	629024	120	Simple_repeat
gi|1002317817|dbj|BCJF01000001.1|	659864	660128	265	Simple_repeat
gi|1002317817|dbj|BCJF01000001.1|	690032	690217	186	DNA
gi|1002317817|dbj|BCJF01000001.1|	740025	740129	105	Low_complexity
gi|1002317817|dbj|BCJF01000001.1|	746721	746823	103	Simple_repeat
gi|1002317817|dbj|BCJF01000001.1|	776069	776190	122	Simple_repeat
gi|1002317817|dbj|BCJF01000001.1|	795850	795953	104	Simple_repeat
gi|1002317817|dbj|BCJF01000001.1|	812474	812638	165	Simple_repeat
gi|1002317817|dbj|BCJF01000001.1|	860100	860210	111	Simple_repeat
gi|1002317817|dbj|BCJF01000001.1|	911681	911814	134	Simple_repeat
gi|1002317817|dbj|BCJF01000001.1|	985838	986074	237	Simple_repeat
gi|1002317817|dbj|BCJF01000001.1|	1027033	1027138	106	Simple_repeat
gi|1002317817|dbj|BCJF01000001.1|	1064942	1065042	101	Simple_repeat
gi|1002317817|dbj|BCJF01000001.1|	1079664	1079814	151	Simple_repeat
gi|1002317817|dbj|BCJF01000001.1|	1133949	1134200	252	Simple_repeat
gi|1002317817|dbj|BCJF01000001.1|	1146420	1146527	108	Simple_repeat
gi|1002317817|dbj|BCJF01000001.1|	1170105	1170213	109	Simple_repeat
gi|1002317817|dbj|BCJF01000001.1|	1206642	1206778	137	Simple_repeat
gi|1002317817|dbj|BCJF01000001.1|	1284214	1284346	133	Simple_repeat
gi|1002317817|dbj|BCJF01000001.1|	1397984	1398090	107	Simple_repeat
gi|1002317817|dbj|BCJF01000001.1|	1398514	1398690	177	Simple_repeat
gi|1002317817|dbj|BCJF01000001.1|	1399070	1399182	113	Simple_repeat
gi|1002317817|dbj|BCJF01000001.1|	1411139	1411240	102	Simple_repeat
gi|1002317817|dbj|BCJF01000001.1|	1418084	1418229	146	Simple_repeat
gi|1002317817|dbj|BCJF01000001.1|	1490497	1490603	107	Simple_repeat
gi|1002317817|dbj|BCJF01000001.1|	1493615	1493727	113	Simple_repeat
gi|1002317817|dbj|BCJF01000001.1|	1567806	1567955	150	Simple_repeat
gi|1002317817|dbj|BCJF01000001.1|	1614874	1615013	140	Simple_repeat
gi|1002317817|dbj|BCJF01000001.1|	1754679	1754780	102	Simple_repeat
gi|1002317817|dbj|BCJF01000001.1|	1767286	1767406	121	Simple_repeat
gi|1002317817|dbj|BCJF01000001.1|	1828880	1829017	138	Simple_repeat
gi|1002317817|dbj|BCJF01000001.1|	1878622	1878737	116	Simple_repeat
gi|1002317817|dbj|BCJF01000001.1|	1881479	1881592	114	Simple_repeat
gi|1002317817|dbj|BCJF01000001.1|	1887178	1887286	109	Simple_repeat
gi|1002317817|dbj|BCJF01000001.1|	1912258	1912465	208	Simple_repeat
gi|1002317817|dbj|BCJF01000001.1|	1934439	1934561	123	Low_complexity
gi|1002317817|dbj|BCJF01000001.1|	1994531	1994649	119	Simple_repeat
gi|1002317817|dbj|BCJF01000001.1|	2010195	2010423	229	Simple_repeat
gi|1002317817|dbj|BCJF01000001.1|	2022980	2023086	107	Simple_repeat
gi|1002317817|dbj|BCJF01000001.1|	2052057	2052165	109	Simple_repeat
gi|1002317817|dbj|BCJF01000001.1|	2062551	2062876	326	Simple_repeat
gi|1002317817|dbj|BCJF01000001.1|	2072379	2072514	136	Simple_repeat
gi|1002317817|dbj|BCJF01000001.1|	2132630	2132762	133	Simple_repeat
gi|1002317817|dbj|BCJF01000001.1|	2146824	2147033	210	Simple_repeat
gi|1002317817|dbj|BCJF01000001.1|	2195811	2195914	104	Simple_repeat
gi|1002317817|dbj|BCJF01000001.1|	2273953	2274281	329	Simple_repeat
gi|1002317817|dbj|BCJF01000001.1|	2283690	2283789	100	Low_complexity
gi|1002317817|dbj|BCJF01000001.1|	2290417	2290520	104	Simple_repeat
gi|1002317817|dbj|BCJF01000001.1|	2316457	2316567	111	Simple_repeat
gi|1002317817|dbj|BCJF01000001.1|	2317170	2317275	106	Simple_repeat
gi|1002317817|dbj|BCJF01000001.1|	2416030	2416146	117	Simple_repeat
gi|1002317817|dbj|BCJF01000001.1|	2435864	2436055	192	Simple_repeat
gi|1002317817|dbj|BCJF01000001.1|	2476988	2477087	100	Simple_repeat
gi|1002317817|dbj|BCJF01000001.1|	2477188	2477297	110	Simple_repeat
gi|1002317817|dbj|BCJF01000001.1|	2516703	2516842	140	Simple_repeat
gi|1002317817|dbj|BCJF01000001.1|	2526285	2526403	119	Simple_repeat
gi|1002317817|dbj|BCJF01000001.1|	2540805	2540939	135	Simple_repeat
gi|1002317817|dbj|BCJF01000001.1|	2573383	2573497	115	Simple_repeat
gi|1002317817|dbj|BCJF01000001.1|	2648312	2648471	160	Simple_repeat
gi|1002317817|dbj|BCJF01000001.1|	2707183	2707288	106	Simple_repeat
gi|1002317817|dbj|BCJF01000001.1|	2754736	2754853	118	Simple_repeat
gi|1002317817|dbj|BCJF01000001.1|	2759290	2759431	142	Simple_repeat
gi|1002317817|dbj|BCJF01000001.1|	2794886	2794985	100	Simple_repeat
gi|1002317817|dbj|BCJF01000001.1|	2850739	2850839	101	Simple_repeat
gi|1002317817|dbj|BCJF01000001.1|	2925490	2925606	117	Simple_repeat
gi|1002317817|dbj|BCJF01000001.1|	2930473	2930585	113	Simple_repeat
gi|1002317817|dbj|BCJF01000001.1|	2932668	2932792	125	Simple_repeat
gi|1002317817|dbj|BCJF01000001.1|	2936870	2936969	100	Simple_repeat
gi|1002317817|dbj|BCJF01000001.1|	2940948	2941080	133	Simple_repeat
gi|1002317817|dbj|BCJF01000001.1|	3051665	3051902	238	Simple_repeat
gi|1002317817|dbj|BCJF01000001.1|	3062346	3062452	107	Simple_repeat
gi|1002317817|dbj|BCJF01000001.1|	3204863	3204969	107	Simple_repeat
gi|1002317817|dbj|BCJF01000001.1|	3229351	3229450	100	Low_complexity
gi|1002317817|dbj|BCJF01000001.1|	3229608	3229713	106	Simple_repeat
gi|1002317817|dbj|BCJF01000001.1|	3273710	3273830	121	Simple_repeat
gi|1002317817|dbj|BCJF01000001.1|	3382155	3382315	161	Simple_repeat
gi|1002317817|dbj|BCJF01000001.1|	3426927	3427034	108	Simple_repeat
gi|1002317817|dbj|BCJF01000001.1|	3427939	3428042	104	Simple_repeat
gi|1002317817|dbj|BCJF01000001.1|	3510433	3510722	290	Low_complexity
gi|1002317817|dbj|BCJF01000001.1|	3525111	3525221	111	Simple_repeat
gi|1002317817|dbj|BCJF01000001.1|	3540477	3540584	108	Simple_repeat
gi|1002317817|dbj|BCJF01000001.1|	3743847	3744048	202	Simple_repeat
gi|1002317817|dbj|BCJF01000001.1|	3754276	3754389	114	Simple_repeat
gi|1002317817|dbj|BCJF01000001.1|	3783488	3783738	251	Low_complexity
gi|1002317817|dbj|BCJF01000001.1|	3795848	3795978	131	Simple_repeat
gi|1002317817|dbj|BCJF01000001.1|	3822593	3822718	126	Simple_repeat
gi|1002317817|dbj|BCJF01000001.1|	3867228	3867336	109	Low_complexity
gi|1002317817|dbj|BCJF01000001.1|	3915991	3916091	101	Simple_repeat
gi|1002317817|dbj|BCJF01000001.1|	4042439	4042539	101	Simple_repeat
gi|1002317817|dbj|BCJF01000001.1|	4059712	4060055	344	Simple_repeat
gi|1002317817|dbj|BCJF01000001.1|	4061519	4061624	106	Simple_repeat
gi|1002317817|dbj|BCJF01000001.1|	4142685	4142847	163	Simple_repeat
gi|1002317817|dbj|BCJF01000001.1|	4153092	4153231	140	Simple_repeat
gi|1002317817|dbj|BCJF01000001.1|	4213942	4214047	106	Simple_repeat
gi|1002317817|dbj|BCJF01000001.1|	4311742	4311874	133	Simple_repeat
gi|1002317817|dbj|BCJF01000001.1|	4364584	4364683	100	Simple_repeat
gi|1002317817|dbj|BCJF01000001.1|	4377999	4378118	120	Simple_repeat
gi|1002317817|dbj|BCJF01000001.1|	4452541	4452659	119	Simple_repeat
gi|1002317817|dbj|BCJF01000001.1|	4488753	4488859	107	Simple_repeat
gi|1002317817|dbj|BCJF01000001.1|	4526437	4526554	118	Simple_repeat
gi|1002317817|dbj|BCJF01000001.1|	4582567	4582671	105	Simple_repeat
gi|1002317817|dbj|BCJF01000001.1|	4590447	4590639	193	Simple_repeat
gi|1002317817|dbj|BCJF01000001.1|	4665089	4665290	202	Simple_repeat
gi|1002317817|dbj|BCJF01000001.1|	4748880	4748984	105	Simple_repeat
gi|1002317817|dbj|BCJF01000001.1|	4768698	4768807	110	Simple_repeat
gi|1002317817|dbj|BCJF01000001.1|	4778698	4778823	126	Simple_repeat
gi|1002317817|dbj|BCJF01000001.1|	4809838	4809941	104	Simple_repeat
gi|1002317817|dbj|BCJF01000001.1|	4833861	4833991	131	Simple_repeat
gi|1002317817|dbj|BCJF01000001.1|	4850485	4850590	106	Simple_repeat
gi|1002317817|dbj|BCJF01000001.1|	4850774	4851226	453	Simple_repeat
gi|1002317817|dbj|BCJF01000001.1|	4860699	4860799	101	Simple_repeat
gi|1002317817|dbj|BCJF01000001.1|	4884957	4885063	107	Low_complexity
gi|1002317817|dbj|BCJF01000001.1|	4886844	4886949	106	Simple_repeat
gi|1002317817|dbj|BCJF01000001.1|	4891928	4892068	141	Simple_repeat
gi|1002317817|dbj|BCJF01000001.1|	4904436	4904731	296	Simple_repeat
gi|1002317817|dbj|BCJF01000001.1|	5003068	5003245	178	Simple_repeat
gi|1002317817|dbj|BCJF01000001.1|	5050432	5050560	129	Simple_repeat
gi|1002317817|dbj|BCJF01000001.1|	5153950	5154084	135	Simple_repeat
gi|1002317816|dbj|BCJF01000002.1|	50395	50514	120	Simple_repeat
gi|1002317816|dbj|BCJF01000002.1|	132251	132350	100	Simple_repeat
gi|1002317816|dbj|BCJF01000002.1|	202331	202465	135	Simple_repeat
gi|1002317816|dbj|BCJF01000002.1|	220894	221000	107	Simple_repeat
gi|1002317816|dbj|BCJF01000002.1|	238245	238352	108	Simple_repeat
gi|1002317816|dbj|BCJF01000002.1|	286107	286242	136	Simple_repeat
gi|1002317816|dbj|BCJF01000002.1|	287117	287221	105	Simple_repeat
gi|1002317816|dbj|BCJF01000002.1|	318309	318419	111	Simple_repeat
gi|1002317816|dbj|BCJF01000002.1|	335953	336067	115	Simple_repeat
gi|1002317816|dbj|BCJF01000002.1|	356354	356474	121	Simple_repeat
gi|1002317816|dbj|BCJF01000002.1|	369827	369930	104	Simple_repeat
gi|1002317816|dbj|BCJF01000002.1|	471510	471616	107	Simple_repeat
gi|1002317816|dbj|BCJF01000002.1|	500539	500689	151	Low_complexity
gi|1002317816|dbj|BCJF01000002.1|	508040	508148	109	Simple_repeat
gi|1002317816|dbj|BCJF01000002.1|	510210	510320	111	Simple_repeat
gi|1002317816|dbj|BCJF01000002.1|	701711	701820	110	LTR/Copia
gi|1002317816|dbj|BCJF01000002.1|	817706	817805	100	Simple_repeat
gi|1002317816|dbj|BCJF01000002.1|	863799	863906	108	LTR/Copia
gi|1002317816|dbj|BCJF01000002.1|	900808	900914	107	Simple_repeat
gi|1002317816|dbj|BCJF01000002.1|	946093	946207	115	Low_complexity
gi|1002317816|dbj|BCJF01000002.1|	950745	950849	105	Simple_repeat
gi|1002317816|dbj|BCJF01000002.1|	1016986	1017138	153	Simple_repeat
gi|1002317816|dbj|BCJF01000002.1|	1072372	1072589	218	Simple_repeat
gi|1002317816|dbj|BCJF01000002.1|	1081963	1082083	121	Simple_repeat
gi|1002317816|dbj|BCJF01000002.1|	1225961	1226112	152	Simple_repeat
gi|1002317816|dbj|BCJF01000002.1|	1316731	1316845	115	Simple_repeat
gi|1002317816|dbj|BCJF01000002.1|	1340074	1340185	112	Simple_repeat
gi|1002317816|dbj|BCJF01000002.1|	1358037	1358156	120	Simple_repeat
gi|1002317816|dbj|BCJF01000002.1|	1372002	1372145	144	Simple_repeat
gi|1002317816|dbj|BCJF01000002.1|	1423632	1423745	114	Simple_repeat
gi|1002317816|dbj|BCJF01000002.1|	1424114	1424253	140	Low_complexity
gi|1002317816|dbj|BCJF01000002.1|	1442847	1442950	104	Simple_repeat
gi|1002317816|dbj|BCJF01000002.1|	1463143	1463247	105	Simple_repeat
gi|1002317816|dbj|BCJF01000002.1|	1506524	1506748	225	Simple_repeat
gi|1002317816|dbj|BCJF01000002.1|	1669707	1669806	100	Simple_repeat
gi|1002317816|dbj|BCJF01000002.1|	1688938	1689037	100	Simple_repeat
gi|1002317816|dbj|BCJF01000002.1|	1742607	1742709	103	Simple_repeat
gi|1002317816|dbj|BCJF01000002.1|	1798801	1798923	123	Simple_repeat
gi|1002317816|dbj|BCJF01000002.1|	1799929	1800055	127	Simple_repeat
gi|1002317816|dbj|BCJF01000002.1|	1855999	1856125	127	Simple_repeat
gi|1002317816|dbj|BCJF01000002.1|	1897501	1897611	111	Simple_repeat
gi|1002317816|dbj|BCJF01000002.1|	1950666	1950769	104	Low_complexity
gi|1002317816|dbj|BCJF01000002.1|	1985863	1985963	101	Simple_repeat
gi|1002317816|dbj|BCJF01000002.1|	2089692	2089804	113	Simple_repeat
gi|1002317816|dbj|BCJF01000002.1|	2119608	2119710	103	Simple_repeat
gi|1002317816|dbj|BCJF01000002.1|	2421702	2421857	156	Simple_repeat
gi|1002317816|dbj|BCJF01000002.1|	2423931	2424047	117	Simple_repeat
gi|1002317816|dbj|BCJF01000002.1|	2436524	2436632	109	Simple_repeat
gi|1002317816|dbj|BCJF01000002.1|	2450001	2450173	173	Simple_repeat
gi|1002317816|dbj|BCJF01000002.1|	2452170	2452274	105	Simple_repeat
gi|1002317816|dbj|BCJF01000002.1|	2484356	2484459	104	Simple_repeat
gi|1002317816|dbj|BCJF01000002.1|	2516287	2516393	107	Low_complexity
gi|1002317816|dbj|BCJF01000002.1|	2548033	2548161	129	Simple_repeat
gi|1002317816|dbj|BCJF01000002.1|	2567605	2567707	103	Simple_repeat
gi|1002317816|dbj|BCJF01000002.1|	2567819	2567927	109	Simple_repeat
gi|1002317816|dbj|BCJF01000002.1|	2638788	2638913	126	Simple_repeat
gi|1002317816|dbj|BCJF01000002.1|	2650113	2650229	117	Simple_repeat
gi|1002317816|dbj|BCJF01000002.1|	2679793	2679908	116	Simple_repeat
gi|1002317816|dbj|BCJF01000002.1|	2692225	2692339	115	Simple_repeat
gi|1002317816|dbj|BCJF01000002.1|	2703014	2703170	157	Simple_repeat
gi|1002317816|dbj|BCJF01000002.1|	2711318	2711421	104	Simple_repeat
gi|1002317816|dbj|BCJF01000002.1|	2740966	2741198	233	Simple_repeat
gi|1002317816|dbj|BCJF01000002.1|	2776970	2777073	104	Simple_repeat
gi|1002317816|dbj|BCJF01000002.1|	2860991	2861101	111	Simple_repeat
gi|1002317816|dbj|BCJF01000002.1|	2960713	2960966	254	Simple_repeat
gi|1002317816|dbj|BCJF01000002.1|	3021025	3021127	103	Simple_repeat
gi|1002317816|dbj|BCJF01000002.1|	3098151	3098264	114	LTR/Gypsy
gi|1002317816|dbj|BCJF01000002.1|	3128744	3128866	123	Simple_repeat
gi|1002317816|dbj|BCJF01000002.1|	3140826	3140988	163	Simple_repeat
gi|1002317816|dbj|BCJF01000002.1|	3175811	3175966	156	Simple_repeat
gi|1002317816|dbj|BCJF01000002.1|	3266042	3266151	110	Low_complexity
gi|1002317816|dbj|BCJF01000002.1|	3283585	3283695	111	Simple_repeat
gi|1002317816|dbj|BCJF01000002.1|	3291464	3291597	134	Simple_repeat
gi|1002317816|dbj|BCJF01000002.1|	3324316	3324515	200	Simple_repeat
gi|1002317816|dbj|BCJF01000002.1|	3371472	3371572	101	Simple_repeat
gi|1002317816|dbj|BCJF01000002.1|	3385883	3386071	189	Simple_repeat
gi|1002317816|dbj|BCJF01000002.1|	3412404	3412542	139	Simple_repeat
gi|1002317816|dbj|BCJF01000002.1|	3419809	3419956	148	Simple_repeat
gi|1002317816|dbj|BCJF01000002.1|	3420934	3421037	104	Low_complexity
gi|1002317816|dbj|BCJF01000002.1|	3462618	3462724	107	Simple_repeat
gi|1002317816|dbj|BCJF01000002.1|	3486419	3486522	104	Simple_repeat
gi|1002317816|dbj|BCJF01000002.1|	3510109	3510219	111	Simple_repeat
gi|1002317815|dbj|BCJF01000003.1|	11846	12007	162	Simple_repeat
gi|1002317815|dbj|BCJF01000003.1|	22813	22912	100	Simple_repeat
gi|1002317815|dbj|BCJF01000003.1|	38646	38764	119	Simple_repeat
gi|1002317815|dbj|BCJF01000003.1|	42714	42917	204	Simple_repeat
gi|1002317815|dbj|BCJF01000003.1|	114255	114585	331	Simple_repeat
gi|1002317815|dbj|BCJF01000003.1|	140137	140318	182	Simple_repeat
gi|1002317815|dbj|BCJF01000003.1|	171932	172144	213	Simple_repeat
gi|1002317815|dbj|BCJF01000003.1|	182477	182589	113	Simple_repeat
gi|1002317815|dbj|BCJF01000003.1|	206639	207007	369	Simple_repeat
gi|1002317815|dbj|BCJF01000003.1|	207500	207624	125	Simple_repeat
gi|1002317815|dbj|BCJF01000003.1|	207772	207894	123	Simple_repeat
gi|1002317815|dbj|BCJF01000003.1|	218471	218611	141	Simple_repeat
gi|1002317815|dbj|BCJF01000003.1|	243995	244156	162	Simple_repeat
gi|1002317815|dbj|BCJF01000003.1|	259931	260070	140	Simple_repeat
gi|1002317815|dbj|BCJF01000003.1|	275480	275679	200	Low_complexity
gi|1002317815|dbj|BCJF01000003.1|	303956	304223	268	Simple_repeat
gi|1002317815|dbj|BCJF01000003.1|	362104	362291	188	Simple_repeat
gi|1002317815|dbj|BCJF01000003.1|	396026	396130	105	Simple_repeat
gi|1002317815|dbj|BCJF01000003.1|	468921	469029	109	Simple_repeat
gi|1002317815|dbj|BCJF01000003.1|	496904	497022	119	Simple_repeat
gi|1002317815|dbj|BCJF01000003.1|	588921	589054	134	Simple_repeat
gi|1002317815|dbj|BCJF01000003.1|	592387	592547	161	Low_complexity
gi|1002317815|dbj|BCJF01000003.1|	592645	592753	109	Low_complexity
gi|1002317815|dbj|BCJF01000003.1|	756738	756907	170	Simple_repeat
gi|1002317815|dbj|BCJF01000003.1|	759983	760107	125	Simple_repeat
gi|1002317815|dbj|BCJF01000003.1|	831622	831727	106	Simple_repeat
gi|1002317815|dbj|BCJF01000003.1|	934602	934701	100	Simple_repeat
gi|1002317815|dbj|BCJF01000003.1|	972215	972410	196	Low_complexity
gi|1002317815|dbj|BCJF01000003.1|	974729	975178	450	Simple_repeat
gi|1002317815|dbj|BCJF01000003.1|	1003620	1003730	111	Simple_repeat
gi|1002317815|dbj|BCJF01000003.1|	1111918	1112032	115	Simple_repeat
gi|1002317815|dbj|BCJF01000003.1|	1262841	1262955	115	Simple_repeat
gi|1002317815|dbj|BCJF01000003.1|	1279722	1279867	146	Simple_repeat
gi|1002317815|dbj|BCJF01000003.1|	1347197	1347354	158	Simple_repeat
gi|1002317815|dbj|BCJF01000003.1|	1347550	1347686	137	Simple_repeat
gi|1002317815|dbj|BCJF01000003.1|	1373691	1373914	224	LTR/Gypsy
gi|1002317815|dbj|BCJF01000003.1|	1495246	1495367	122	Low_complexity
gi|1002317815|dbj|BCJF01000003.1|	1496373	1496562	190	Simple_repeat
gi|1002317815|dbj|BCJF01000003.1|	1507559	1507680	122	Low_complexity
gi|1002317815|dbj|BCJF01000003.1|	1619612	1620027	416	Simple_repeat
gi|1002317815|dbj|BCJF01000003.1|	1811056	1811302	247	Simple_repeat
gi|1002317815|dbj|BCJF01000003.1|	1874278	1874388	111	Simple_repeat
gi|1002317815|dbj|BCJF01000003.1|	1897642	1897796	155	Low_complexity
gi|1002317815|dbj|BCJF01000003.1|	1971582	1971732	151	Simple_repeat
gi|1002317815|dbj|BCJF01000003.1|	2005120	2005222	103	Simple_repeat
gi|1002317815|dbj|BCJF01000003.1|	2055376	2055671	296	Simple_repeat
gi|1002317815|dbj|BCJF01000003.1|	2089742	2089843	102	Simple_repeat
gi|1002317815|dbj|BCJF01000003.1|	2096332	2096445	114	Simple_repeat
gi|1002317815|dbj|BCJF01000003.1|	2117298	2117408	111	Simple_repeat
gi|1002317815|dbj|BCJF01000003.1|	2134196	2134304	109	Simple_repeat
gi|1002317815|dbj|BCJF01000003.1|	2142040	2142143	104	Simple_repeat
gi|1002317815|dbj|BCJF01000003.1|	2212024	2212123	100	Simple_repeat
gi|1002317815|dbj|BCJF01000003.1|	2298995	2299097	103	Simple_repeat
gi|1002317815|dbj|BCJF01000003.1|	2351171	2351273	103	Simple_repeat
gi|1002317815|dbj|BCJF01000003.1|	2432257	2432467	211	Simple_repeat
gi|1002317815|dbj|BCJF01000003.1|	2439458	2439620	163	Simple_repeat
gi|1002317815|dbj|BCJF01000003.1|	2482503	2482604	102	Simple_repeat
gi|1002317815|dbj|BCJF01000003.1|	2534585	2534689	105	Simple_repeat
gi|1002317815|dbj|BCJF01000003.1|	2545094	2545213	120	Simple_repeat
gi|1002317815|dbj|BCJF01000003.1|	2565109	2565272	164	Simple_repeat
gi|1002317815|dbj|BCJF01000003.1|	2624832	2624973	142	Simple_repeat
gi|1002317815|dbj|BCJF01000003.1|	2646910	2647526	617	LTR/Copia
gi|1002317815|dbj|BCJF01000003.1|	2675867	2676027	161	Simple_repeat
gi|1002317815|dbj|BCJF01000003.1|	2680325	2680542	218	Simple_repeat
gi|1002317815|dbj|BCJF01000003.1|	2682203	2682311	109	Simple_repeat
gi|1002317815|dbj|BCJF01000003.1|	2684390	2684499	110	Simple_repeat
gi|1002317815|dbj|BCJF01000003.1|	2749184	2749284	101	Simple_repeat
gi|1002317815|dbj|BCJF01000003.1|	2751948	2752062	115	Simple_repeat
gi|1002317815|dbj|BCJF01000003.1|	2761946	2762081	136	Simple_repeat
gi|1002317815|dbj|BCJF01000003.1|	2852579	2852686	108	Low_complexity
gi|1002317815|dbj|BCJF01000003.1|	2853856	2854007	152	Low_complexity
gi|1002317815|dbj|BCJF01000003.1|	2862848	2862963	116	Simple_repeat
gi|1002317815|dbj|BCJF01000003.1|	2916100	2916227	128	Simple_repeat
gi|1002317815|dbj|BCJF01000003.1|	2926255	2926393	139	Simple_repeat
gi|1002317814|dbj|BCJF01000004.1|	44117	44270	154	Simple_repeat
gi|1002317814|dbj|BCJF01000004.1|	72733	72836	104	Simple_repeat
gi|1002317814|dbj|BCJF01000004.1|	83596	83819	224	Simple_repeat
gi|1002317814|dbj|BCJF01000004.1|	87543	87779	237	Simple_repeat
gi|1002317814|dbj|BCJF01000004.1|	89021	89519	499	Simple_repeat
gi|1002317814|dbj|BCJF01000004.1|	148312	148413	102	Simple_repeat
gi|1002317814|dbj|BCJF01000004.1|	353976	354110	135	Simple_repeat
gi|1002317814|dbj|BCJF01000004.1|	371972	372078	107	Simple_repeat
gi|1002317814|dbj|BCJF01000004.1|	388359	388482	124	Simple_repeat
gi|1002317814|dbj|BCJF01000004.1|	431111	431210	100	Simple_repeat
gi|1002317814|dbj|BCJF01000004.1|	435548	435647	100	Simple_repeat
gi|1002317814|dbj|BCJF01000004.1|	538877	538976	100	Simple_repeat
gi|1002317814|dbj|BCJF01000004.1|	630943	631229	287	Simple_repeat
gi|1002317814|dbj|BCJF01000004.1|	656561	656667	107	Simple_repeat
gi|1002317814|dbj|BCJF01000004.1|	685897	686077	181	Simple_repeat
gi|1002317814|dbj|BCJF01000004.1|	686224	686483	260	Simple_repeat
gi|1002317814|dbj|BCJF01000004.1|	687231	687333	103	LTR/Gypsy
gi|1002317814|dbj|BCJF01000004.1|	687616	687863	248	Simple_repeat
gi|1002317814|dbj|BCJF01000004.1|	688164	688437	274	Simple_repeat
gi|1002317814|dbj|BCJF01000004.1|	688986	689379	394	Simple_repeat
gi|1002317814|dbj|BCJF01000004.1|	714249	714383	135	Simple_repeat
gi|1002317814|dbj|BCJF01000004.1|	732061	732175	115	Simple_repeat
gi|1002317814|dbj|BCJF01000004.1|	746137	746324	188	Simple_repeat
gi|1002317814|dbj|BCJF01000004.1|	851168	851273	106	Simple_repeat
gi|1002317814|dbj|BCJF01000004.1|	865212	865325	114	Simple_repeat
gi|1002317814|dbj|BCJF01000004.1|	887243	887350	108	Simple_repeat
gi|1002317814|dbj|BCJF01000004.1|	889896	890016	121	Simple_repeat
gi|1002317814|dbj|BCJF01000004.1|	893975	894128	154	Simple_repeat
gi|1002317814|dbj|BCJF01000004.1|	1334004	1334104	101	Simple_repeat
gi|1002317814|dbj|BCJF01000004.1|	1346988	1347107	120	Simple_repeat
gi|1002317814|dbj|BCJF01000004.1|	1369090	1369200	111	Simple_repeat
gi|1002317814|dbj|BCJF01000004.1|	1379051	1379167	117	Simple_repeat
gi|1002317814|dbj|BCJF01000004.1|	1418167	1418439	273	Low_complexity
gi|1002317814|dbj|BCJF01000004.1|	1431614	1431756	143	Simple_repeat
gi|1002317814|dbj|BCJF01000004.1|	1446188	1446289	102	Simple_repeat
gi|1002317814|dbj|BCJF01000004.1|	1517774	1517933	160	Simple_repeat
gi|1002317814|dbj|BCJF01000004.1|	1535182	1535285	104	Simple_repeat
gi|1002317814|dbj|BCJF01000004.1|	1559436	1559542	107	Simple_repeat
gi|1002317814|dbj|BCJF01000004.1|	1563577	1563678	102	Simple_repeat
gi|1002317814|dbj|BCJF01000004.1|	1567310	1567410	101	Simple_repeat
gi|1002317814|dbj|BCJF01000004.1|	1567703	1567813	111	Simple_repeat
gi|1002317814|dbj|BCJF01000004.1|	1580217	1580401	185	Simple_repeat
gi|1002317814|dbj|BCJF01000004.1|	1591959	1592194	236	Simple_repeat
gi|1002317814|dbj|BCJF01000004.1|	1630254	1630405	152	Simple_repeat
gi|1002317814|dbj|BCJF01000004.1|	1647591	1648037	447	Simple_repeat
gi|1002317814|dbj|BCJF01000004.1|	1673403	1673511	109	Simple_repeat
gi|1002317814|dbj|BCJF01000004.1|	1676889	1677080	192	Simple_repeat
gi|1002317814|dbj|BCJF01000004.1|	1800442	1800561	120	Simple_repeat
gi|1002317814|dbj|BCJF01000004.1|	1827001	1827130	130	Simple_repeat
gi|1002317814|dbj|BCJF01000004.1|	1844063	1844174	112	Simple_repeat
gi|1002317814|dbj|BCJF01000004.1|	2017671	2017826	156	Simple_repeat
gi|1002317814|dbj|BCJF01000004.1|	2110428	2110557	130	Simple_repeat
gi|1002317814|dbj|BCJF01000004.1|	2138830	2138931	102	Simple_repeat
gi|1002317814|dbj|BCJF01000004.1|	2140306	2140407	102	Simple_repeat
gi|1002317814|dbj|BCJF01000004.1|	2142388	2142591	204	Simple_repeat
gi|1002317814|dbj|BCJF01000004.1|	2289336	2289514	179	Simple_repeat
gi|1002317814|dbj|BCJF01000004.1|	2347891	2347993	103	Simple_repeat
gi|1002317814|dbj|BCJF01000004.1|	2391179	2391314	136	Simple_repeat
gi|1002317814|dbj|BCJF01000004.1|	2393595	2393698	104	Simple_repeat
gi|1002317814|dbj|BCJF01000004.1|	2416271	2416393	123	Simple_repeat
gi|1002317814|dbj|BCJF01000004.1|	2417673	2417774	102	Simple_repeat
gi|1002317814|dbj|BCJF01000004.1|	2434739	2434852	114	Simple_repeat
gi|1002317814|dbj|BCJF01000004.1|	2435089	2435218	130	Simple_repeat
gi|1002317814|dbj|BCJF01000004.1|	2442952	2443106	155	Simple_repeat
gi|1002317814|dbj|BCJF01000004.1|	2453854	2453966	113	Simple_repeat
gi|1002317814|dbj|BCJF01000004.1|	2540779	2540925	147	Simple_repeat
gi|1002317814|dbj|BCJF01000004.1|	2558466	2558588	123	Simple_repeat
gi|1002317814|dbj|BCJF01000004.1|	2560246	2560346	101	Simple_repeat
gi|1002317814|dbj|BCJF01000004.1|	2566418	2566547	130	Low_complexity
gi|1002317814|dbj|BCJF01000004.1|	2641762	2641865	104	Simple_repeat
gi|1002317814|dbj|BCJF01000004.1|	2654290	2654423	134	Simple_repeat
gi|1002317814|dbj|BCJF01000004.1|	2846581	2846694	114	Simple_repeat
gi|1002317814|dbj|BCJF01000004.1|	2946866	2947044	179	Simple_repeat
gi|1002317814|dbj|BCJF01000004.1|	2964511	2964700	190	LTR/Gypsy
gi|1002317813|dbj|BCJF01000005.1|	85938	86092	155	LTR/Gypsy
gi|1002317813|dbj|BCJF01000005.1|	91628	91979	352	Simple_repeat
gi|1002317813|dbj|BCJF01000005.1|	91980	92158	179	LTR/Gypsy
gi|1002317813|dbj|BCJF01000005.1|	92159	92381	223	Simple_repeat
gi|1002317813|dbj|BCJF01000005.1|	155595	155706	112	Simple_repeat
gi|1002317813|dbj|BCJF01000005.1|	192682	192792	111	Simple_repeat
gi|1002317813|dbj|BCJF01000005.1|	270069	270390	322	Simple_repeat
gi|1002317813|dbj|BCJF01000005.1|	370823	370989	167	Simple_repeat
gi|1002317813|dbj|BCJF01000005.1|	383327	383447	121	Simple_repeat
gi|1002317813|dbj|BCJF01000005.1|	460220	460325	106	Simple_repeat
gi|1002317813|dbj|BCJF01000005.1|	476661	476760	100	Low_complexity
gi|1002317813|dbj|BCJF01000005.1|	533249	533424	176	Simple_repeat
gi|1002317813|dbj|BCJF01000005.1|	567905	568059	155	Simple_repeat
gi|1002317813|dbj|BCJF01000005.1|	598854	598994	141	Simple_repeat
gi|1002317813|dbj|BCJF01000005.1|	693899	694000	102	Simple_repeat
gi|1002317813|dbj|BCJF01000005.1|	702389	702517	129	Simple_repeat
gi|1002317813|dbj|BCJF01000005.1|	733244	733347	104	Simple_repeat
gi|1002317813|dbj|BCJF01000005.1|	750177	750305	129	Simple_repeat
gi|1002317813|dbj|BCJF01000005.1|	812868	812980	113	Simple_repeat
gi|1002317813|dbj|BCJF01000005.1|	867005	867130	126	Simple_repeat
gi|1002317813|dbj|BCJF01000005.1|	890786	890893	108	Simple_repeat
gi|1002317813|dbj|BCJF01000005.1|	943681	943908	228	Simple_repeat
gi|1002317813|dbj|BCJF01000005.1|	961230	961398	169	Simple_repeat
gi|1002317813|dbj|BCJF01000005.1|	961468	961573	106	Simple_repeat
gi|1002317813|dbj|BCJF01000005.1|	1011800	1011905	106	Simple_repeat
gi|1002317813|dbj|BCJF01000005.1|	1034899	1035014	116	Simple_repeat
gi|1002317813|dbj|BCJF01000005.1|	1070870	1070976	107	Simple_repeat
gi|1002317813|dbj|BCJF01000005.1|	1082191	1082317	127	Simple_repeat
gi|1002317813|dbj|BCJF01000005.1|	1103640	1103894	255	Simple_repeat
gi|1002317813|dbj|BCJF01000005.1|	1110201	1110300	100	Simple_repeat
gi|1002317813|dbj|BCJF01000005.1|	1141359	1141462	104	Simple_repeat
gi|1002317813|dbj|BCJF01000005.1|	1155483	1155603	121	Simple_repeat
gi|1002317813|dbj|BCJF01000005.1|	1224053	1224161	109	Simple_repeat
gi|1002317813|dbj|BCJF01000005.1|	1262585	1262885	301	Simple_repeat
gi|1002317813|dbj|BCJF01000005.1|	1269525	1269626	102	Simple_repeat
gi|1002317813|dbj|BCJF01000005.1|	1335883	1335982	100	Simple_repeat
gi|1002317813|dbj|BCJF01000005.1|	1346136	1346266	131	Simple_repeat
gi|1002317813|dbj|BCJF01000005.1|	1396025	1396167	143	Simple_repeat
gi|1002317813|dbj|BCJF01000005.1|	1443573	1443702	130	Simple_repeat
gi|1002317813|dbj|BCJF01000005.1|	1471889	1472095	207	Simple_repeat
gi|1002317813|dbj|BCJF01000005.1|	1478931	1479036	106	Simple_repeat
gi|1002317813|dbj|BCJF01000005.1|	1626045	1626170	126	Simple_repeat
gi|1002317813|dbj|BCJF01000005.1|	1660278	1660384	107	Simple_repeat
gi|1002317813|dbj|BCJF01000005.1|	1675559	1675683	125	Simple_repeat
gi|1002317813|dbj|BCJF01000005.1|	1735043	1735223	181	Low_complexity
gi|1002317813|dbj|BCJF01000005.1|	1767677	1767776	100	Simple_repeat
gi|1002317813|dbj|BCJF01000005.1|	1778984	1779159	176	Simple_repeat
gi|1002317813|dbj|BCJF01000005.1|	1895425	1895636	212	Simple_repeat
gi|1002317813|dbj|BCJF01000005.1|	1898961	1899065	105	Simple_repeat
gi|1002317813|dbj|BCJF01000005.1|	1953726	1953858	133	Simple_repeat
gi|1002317813|dbj|BCJF01000005.1|	1962133	1962353	221	Simple_repeat
gi|1002317813|dbj|BCJF01000005.1|	1991114	1991216	103	Low_complexity
gi|1002317813|dbj|BCJF01000005.1|	2093698	2093890	193	Simple_repeat
gi|1002317813|dbj|BCJF01000005.1|	2107039	2107140	102	Simple_repeat
gi|1002317813|dbj|BCJF01000005.1|	2121000	2121174	175	Low_complexity
gi|1002317813|dbj|BCJF01000005.1|	2176509	2176615	107	Simple_repeat
gi|1002317813|dbj|BCJF01000005.1|	2176700	2176816	117	Simple_repeat
gi|1002317813|dbj|BCJF01000005.1|	2184217	2184326	110	Simple_repeat
gi|1002317813|dbj|BCJF01000005.1|	2194784	2194895	112	Low_complexity
gi|1002317813|dbj|BCJF01000005.1|	2208434	2208535	102	Simple_repeat
gi|1002317813|dbj|BCJF01000005.1|	2241040	2241236	197	Simple_repeat
gi|1002317813|dbj|BCJF01000005.1|	2266676	2266782	107	Simple_repeat
gi|1002317813|dbj|BCJF01000005.1|	2339524	2339624	101	Simple_repeat
gi|1002317813|dbj|BCJF01000005.1|	2362107	2362207	101	Simple_repeat
gi|1002317813|dbj|BCJF01000005.1|	2551641	2551747	107	Simple_repeat
gi|1002317813|dbj|BCJF01000005.1|	2556005	2556113	109	Simple_repeat
gi|1002317813|dbj|BCJF01000005.1|	2644489	2644594	106	Simple_repeat
gi|1002317813|dbj|BCJF01000005.1|	2662944	2663224	281	Simple_repeat
gi|1002317813|dbj|BCJF01000005.1|	2664651	2664753	103	Simple_repeat
gi|1002317812|dbj|BCJF01000006.1|	15222	15322	101	Simple_repeat
gi|1002317812|dbj|BCJF01000006.1|	116524	116625	102	Simple_repeat
gi|1002317812|dbj|BCJF01000006.1|	179868	179973	106	Simple_repeat
gi|1002317812|dbj|BCJF01000006.1|	181082	181194	113	Simple_repeat
gi|1002317812|dbj|BCJF01000006.1|	322144	322246	103	Simple_repeat
gi|1002317812|dbj|BCJF01000006.1|	341529	341633	105	Simple_repeat
gi|1002317812|dbj|BCJF01000006.1|	379497	379765	269	LTR/Gypsy
gi|1002317812|dbj|BCJF01000006.1|	383418	383692	275	Simple_repeat
gi|1002317812|dbj|BCJF01000006.1|	396928	397066	139	Simple_repeat
gi|1002317812|dbj|BCJF01000006.1|	481674	481787	114	Simple_repeat
gi|1002317812|dbj|BCJF01000006.1|	492303	492528	226	Simple_repeat
gi|1002317812|dbj|BCJF01000006.1|	495309	495427	119	Simple_repeat
gi|1002317812|dbj|BCJF01000006.1|	506726	506932	207	Simple_repeat
gi|1002317812|dbj|BCJF01000006.1|	582491	582591	101	Simple_repeat
gi|1002317812|dbj|BCJF01000006.1|	626268	626369	102	Simple_repeat
gi|1002317812|dbj|BCJF01000006.1|	649647	649760	114	Simple_repeat
gi|1002317812|dbj|BCJF01000006.1|	650048	650156	109	Simple_repeat
gi|1002317812|dbj|BCJF01000006.1|	701745	701957	213	Simple_repeat
gi|1002317812|dbj|BCJF01000006.1|	706547	706652	106	Simple_repeat
gi|1002317812|dbj|BCJF01000006.1|	812729	812907	179	Low_complexity
gi|1002317812|dbj|BCJF01000006.1|	814166	814312	147	Simple_repeat
gi|1002317812|dbj|BCJF01000006.1|	1005682	1005871	190	Simple_repeat
gi|1002317812|dbj|BCJF01000006.1|	1008474	1008583	110	Simple_repeat
gi|1002317812|dbj|BCJF01000006.1|	1014930	1015050	121	Simple_repeat
gi|1002317812|dbj|BCJF01000006.1|	1046030	1046234	205	Simple_repeat
gi|1002317812|dbj|BCJF01000006.1|	1048226	1048328	103	Simple_repeat
gi|1002317812|dbj|BCJF01000006.1|	1048533	1048708	176	Simple_repeat
gi|1002317812|dbj|BCJF01000006.1|	1057671	1057790	120	Simple_repeat
gi|1002317812|dbj|BCJF01000006.1|	1146840	1146957	118	Simple_repeat
gi|1002317812|dbj|BCJF01000006.1|	1230349	1230449	101	Low_complexity
gi|1002317812|dbj|BCJF01000006.1|	1282436	1282537	102	Low_complexity
gi|1002317812|dbj|BCJF01000006.1|	1289374	1289484	111	Simple_repeat
gi|1002317812|dbj|BCJF01000006.1|	1323407	1323534	128	Simple_repeat
gi|1002317812|dbj|BCJF01000006.1|	1381111	1381238	128	Simple_repeat
gi|1002317812|dbj|BCJF01000006.1|	1450249	1450458	210	Simple_repeat
gi|1002317812|dbj|BCJF01000006.1|	1612610	1612713	104	Simple_repeat
gi|1002317812|dbj|BCJF01000006.1|	1771266	1771372	107	Simple_repeat
gi|1002317812|dbj|BCJF01000006.1|	1881926	1882059	134	Simple_repeat
gi|1002317812|dbj|BCJF01000006.1|	1906738	1906864	127	Simple_repeat
gi|1002317812|dbj|BCJF01000006.1|	1958894	1959066	173	LTR/Gypsy
gi|1002317812|dbj|BCJF01000006.1|	1960031	1960135	105	Simple_repeat
gi|1002317812|dbj|BCJF01000006.1|	1972891	1973025	135	Simple_repeat
gi|1002317812|dbj|BCJF01000006.1|	2059574	2059703	130	Simple_repeat
gi|1002317812|dbj|BCJF01000006.1|	2106670	2106771	102	Simple_repeat
gi|1002317812|dbj|BCJF01000006.1|	2118185	2118290	106	Low_complexity
gi|1002317812|dbj|BCJF01000006.1|	2147980	2148086	107	Simple_repeat
gi|1002317812|dbj|BCJF01000006.1|	2227592	2227719	128	Simple_repeat
gi|1002317812|dbj|BCJF01000006.1|	2292772	2292873	102	Simple_repeat
gi|1002317812|dbj|BCJF01000006.1|	2338936	2339053	118	Simple_repeat
gi|1002317812|dbj|BCJF01000006.1|	2393636	2393744	109	Simple_repeat
gi|1002317811|dbj|BCJF01000007.1|	34489	34600	112	Simple_repeat
gi|1002317811|dbj|BCJF01000007.1|	40971	41204	234	Simple_repeat
gi|1002317811|dbj|BCJF01000007.1|	77054	77158	105	Simple_repeat
gi|1002317811|dbj|BCJF01000007.1|	109787	109891	105	Simple_repeat
gi|1002317811|dbj|BCJF01000007.1|	113606	113706	101	Simple_repeat
gi|1002317811|dbj|BCJF01000007.1|	130674	130799	126	Simple_repeat
gi|1002317811|dbj|BCJF01000007.1|	328307	328413	107	Simple_repeat
gi|1002317811|dbj|BCJF01000007.1|	369630	369760	131	Simple_repeat
gi|1002317811|dbj|BCJF01000007.1|	429488	429658	171	Simple_repeat
gi|1002317811|dbj|BCJF01000007.1|	461617	461721	105	Simple_repeat
gi|1002317811|dbj|BCJF01000007.1|	476389	476622	234	Simple_repeat
gi|1002317811|dbj|BCJF01000007.1|	477750	478001	252	Simple_repeat
gi|1002317811|dbj|BCJF01000007.1|	483759	483938	180	Simple_repeat
gi|1002317811|dbj|BCJF01000007.1|	541379	541522	144	Simple_repeat
gi|1002317811|dbj|BCJF01000007.1|	544259	544393	135	Simple_repeat
gi|1002317811|dbj|BCJF01000007.1|	571947	572060	114	Low_complexity
gi|1002317811|dbj|BCJF01000007.1|	584448	584576	129	Simple_repeat
gi|1002317811|dbj|BCJF01000007.1|	607826	607925	100	Simple_repeat
gi|1002317811|dbj|BCJF01000007.1|	623267	623375	109	Simple_repeat
gi|1002317811|dbj|BCJF01000007.1|	727732	727856	125	Simple_repeat
gi|1002317811|dbj|BCJF01000007.1|	755156	755259	104	Simple_repeat
gi|1002317811|dbj|BCJF01000007.1|	800445	800570	126	Simple_repeat
gi|1002317811|dbj|BCJF01000007.1|	822163	822453	291	Simple_repeat
gi|1002317811|dbj|BCJF01000007.1|	900760	900881	122	Low_complexity
gi|1002317811|dbj|BCJF01000007.1|	1024135	1024237	103	Simple_repeat
gi|1002317811|dbj|BCJF01000007.1|	1052294	1052397	104	Simple_repeat
gi|1002317811|dbj|BCJF01000007.1|	1061080	1061184	105	Simple_repeat
gi|1002317811|dbj|BCJF01000007.1|	1155384	1155484	101	Low_complexity
gi|1002317811|dbj|BCJF01000007.1|	1160803	1160917	115	Simple_repeat
gi|1002317811|dbj|BCJF01000007.1|	1269591	1269865	275	Simple_repeat
gi|1002317811|dbj|BCJF01000007.1|	1276499	1276654	156	Simple_repeat
gi|1002317811|dbj|BCJF01000007.1|	1277573	1277695	123	Simple_repeat
gi|1002317811|dbj|BCJF01000007.1|	1285676	1285960	285	Simple_repeat
gi|1002317811|dbj|BCJF01000007.1|	1291605	1291724	120	Simple_repeat
gi|1002317811|dbj|BCJF01000007.1|	1381250	1381395	146	Simple_repeat
gi|1002317811|dbj|BCJF01000007.1|	1590414	1590553	140	Simple_repeat
gi|1002317811|dbj|BCJF01000007.1|	1706254	1706375	122	Simple_repeat
gi|1002317811|dbj|BCJF01000007.1|	1770700	1771044	345	Simple_repeat
gi|1002317811|dbj|BCJF01000007.1|	1803821	1803946	126	Simple_repeat
gi|1002317811|dbj|BCJF01000007.1|	1814555	1814656	102	Simple_repeat
gi|1002317811|dbj|BCJF01000007.1|	1860767	1860969	203	Simple_repeat
gi|1002317811|dbj|BCJF01000007.1|	1913883	1913982	100	Simple_repeat
gi|1002317811|dbj|BCJF01000007.1|	2101879	2101982	104	Simple_repeat
gi|1002317811|dbj|BCJF01000007.1|	2107992	2108221	230	Simple_repeat
gi|1002317810|dbj|BCJF01000008.1|	8021	8235	215	Low_complexity
gi|1002317810|dbj|BCJF01000008.1|	114586	114783	198	Simple_repeat
gi|1002317810|dbj|BCJF01000008.1|	115090	115319	230	Simple_repeat
gi|1002317810|dbj|BCJF01000008.1|	156063	156404	342	Simple_repeat
gi|1002317810|dbj|BCJF01000008.1|	157443	157725	283	Simple_repeat
gi|1002317810|dbj|BCJF01000008.1|	243986	244088	103	Simple_repeat
gi|1002317810|dbj|BCJF01000008.1|	313108	313216	109	Simple_repeat
gi|1002317810|dbj|BCJF01000008.1|	317894	317999	106	Low_complexity
gi|1002317809|dbj|BCJF01000009.1|	2205	3031	827	LTR/Gypsy
gi|1002317809|dbj|BCJF01000009.1|	3166	3616	451	LTR/Gypsy
gi|1002317809|dbj|BCJF01000009.1|	4219	4494	276	LTR/Gypsy

## Sheet: UJ1
S1 Table. Repeat analysis of Vanrija humicola strains.
Sheet 3. Repeat analysis of V. humicola strain UJ1 (A2). Repeat regions >=100 bp are given.
There were no repeats found within the MAT region between the mating pheromone gene and SXI1 (scaffold 33, nt 2181019-2237780).
scaffold	start on scaffold	end on scaffold	repeat length	repeat class
BFAH01000001.1	2666	2829	164	Simple_repeat
BFAH01000001.1	35784	35899	116	Simple_repeat
BFAH01000001.1	66159	66325	167	Simple_repeat
BFAH01000001.1	69572	69675	104	Simple_repeat
BFAH01000001.1	123928	124107	180	Simple_repeat
BFAH01000001.1	129879	130048	170	Simple_repeat
BFAH01000001.1	130056	130282	227	Simple_repeat
BFAH01000001.1	413761	413908	148	LTR/Gypsy
BFAH01000001.1	475511	475668	158	Low_complexity
BFAH01000001.1	481788	481913	126	Simple_repeat
BFAH01000003.1	4071	4196	126	Simple_repeat
BFAH01000004.1	4839	4963	125	Low_complexity
BFAH01000007.1	24303	24416	114	Simple_repeat
BFAH01000009.1	1	152	152	Low_complexity
BFAH01000009.1	2061	2164	104	Simple_repeat
BFAH01000009.1	60754	60855	102	Simple_repeat
BFAH01000010.1	78854	78962	109	Low_complexity
BFAH01000010.1	79970	80151	182	Simple_repeat
BFAH01000014.1	198	431	234	Simple_repeat
BFAH01000014.1	1318	1462	145	LTR/Gypsy
BFAH01000015.1	11675	11784	110	Simple_repeat
BFAH01000016.1	1203	1622	420	LTR/Copia
BFAH01000018.1	93407	93508	102	Simple_repeat
BFAH01000018.1	93595	93844	250	Simple_repeat
BFAH01000018.1	99859	99977	119	Simple_repeat
BFAH01000018.1	187468	187576	109	Simple_repeat
BFAH01000018.1	192253	192358	106	Low_complexity
BFAH01000019.1	32019	32180	162	Simple_repeat
BFAH01000019.1	33069	33257	189	Simple_repeat
BFAH01000021.1	28752	28875	124	Simple_repeat
BFAH01000021.1	39411	39552	142	Simple_repeat
BFAH01000021.1	63852	63954	103	Simple_repeat
BFAH01000021.1	79399	79500	102	Simple_repeat
BFAH01000021.1	80359	80714	356	Simple_repeat
BFAH01000021.1	240671	240771	101	Simple_repeat
BFAH01000021.1	289445	289553	109	Simple_repeat
BFAH01000021.1	309840	309939	100	Simple_repeat
BFAH01000021.1	334059	334184	126	Simple_repeat
BFAH01000021.1	360807	360907	101	Simple_repeat
BFAH01000021.1	373082	373298	217	Low_complexity
BFAH01000021.1	412754	412955	202	Simple_repeat
BFAH01000022.1	78221	78353	133	Simple_repeat
BFAH01000022.1	181793	181933	141	Simple_repeat
BFAH01000022.1	212692	212793	102	Simple_repeat
BFAH01000022.1	247542	247717	176	Low_complexity
BFAH01000022.1	320729	320834	106	Low_complexity
BFAH01000022.1	357207	357316	110	Simple_repeat
BFAH01000022.1	431147	431266	120	Simple_repeat
BFAH01000022.1	510855	511202	348	Simple_repeat
BFAH01000022.1	588501	588611	111	Simple_repeat
BFAH01000022.1	625623	625734	112	Simple_repeat
BFAH01000022.1	641409	641529	121	Simple_repeat
BFAH01000022.1	643739	643845	107	Simple_repeat
BFAH01000022.1	688178	688941	764	Simple_repeat
BFAH01000022.1	694455	694609	155	LTR/Gypsy
BFAH01000022.1	789361	789490	130	Simple_repeat
BFAH01000023.1	47133	47275	143	Simple_repeat
BFAH01000023.1	131569	131674	106	Simple_repeat
BFAH01000023.1	158274	158385	112	Simple_repeat
BFAH01000023.1	206526	206703	178	Low_complexity
BFAH01000023.1	207356	207456	101	Simple_repeat
BFAH01000023.1	232660	232771	112	Simple_repeat
BFAH01000023.1	305151	305410	260	Simple_repeat
BFAH01000023.1	314982	315083	102	Simple_repeat
BFAH01000023.1	317616	317756	141	Simple_repeat
BFAH01000023.1	332996	333206	211	LTR/Gypsy
BFAH01000023.1	358331	358786	456	Simple_repeat
BFAH01000023.1	358974	359076	103	Simple_repeat
BFAH01000023.1	364339	364451	113	Simple_repeat
BFAH01000023.1	399649	399765	117	Simple_repeat
BFAH01000023.1	413178	413285	108	Simple_repeat
BFAH01000023.1	420758	420864	107	Simple_repeat
BFAH01000023.1	618628	618801	174	Simple_repeat
BFAH01000023.1	626553	626657	105	Simple_repeat
BFAH01000023.1	720413	720518	106	Low_complexity
BFAH01000023.1	797270	797369	100	Simple_repeat
BFAH01000023.1	879737	879898	162	Simple_repeat
BFAH01000023.1	890374	890481	108	Simple_repeat
BFAH01000023.1	897088	897220	133	Simple_repeat
BFAH01000023.1	961710	961866	157	Simple_repeat
BFAH01000023.1	993133	993242	110	Simple_repeat
BFAH01000023.1	1041363	1041501	139	Simple_repeat
BFAH01000023.1	1041555	1041706	152	Simple_repeat
BFAH01000024.1	15427	15535	109	Simple_repeat
BFAH01000024.1	73680	73834	155	Simple_repeat
BFAH01000024.1	119723	119847	125	Simple_repeat
BFAH01000024.1	147297	147400	104	Simple_repeat
BFAH01000024.1	182829	182939	111	Simple_repeat
BFAH01000024.1	192684	192797	114	Simple_repeat
BFAH01000024.1	214991	215281	291	Simple_repeat
BFAH01000024.1	293756	293877	122	Low_complexity
BFAH01000024.1	454007	454112	106	Simple_repeat
BFAH01000024.1	553687	553801	115	Simple_repeat
BFAH01000024.1	662474	662636	163	Simple_repeat
BFAH01000024.1	662678	662896	219	LTR/Gypsy
BFAH01000024.1	669453	669608	156	Simple_repeat
BFAH01000024.1	670416	670572	157	Simple_repeat
BFAH01000024.1	678625	678737	113	Simple_repeat
BFAH01000024.1	684617	684747	131	Simple_repeat
BFAH01000024.1	733889	733997	109	Simple_repeat
BFAH01000024.1	1042567	1042717	151	Simple_repeat
BFAH01000024.1	1162023	1162379	357	Simple_repeat
BFAH01000024.1	1211649	1211750	102	Low_complexity
BFAH01000025.1	32737	32845	109	Simple_repeat
BFAH01000025.1	103857	103959	103	Simple_repeat
BFAH01000025.1	152862	152967	106	Simple_repeat
BFAH01000025.1	161226	161386	161	Simple_repeat
BFAH01000025.1	165041	165315	275	Simple_repeat
BFAH01000025.1	178534	178672	139	Simple_repeat
BFAH01000025.1	263367	263495	129	Simple_repeat
BFAH01000025.1	266823	266923	101	Simple_repeat
BFAH01000025.1	276956	277074	119	Simple_repeat
BFAH01000025.1	288416	288622	207	Simple_repeat
BFAH01000025.1	364029	364129	101	Simple_repeat
BFAH01000025.1	407809	407910	102	Simple_repeat
BFAH01000025.1	431194	431307	114	Simple_repeat
BFAH01000025.1	431595	431703	109	Simple_repeat
BFAH01000025.1	483419	483529	111	Simple_repeat
BFAH01000025.1	553702	553819	118	Simple_repeat
BFAH01000025.1	593958	594136	179	Low_complexity
BFAH01000025.1	595395	595541	147	Simple_repeat
BFAH01000025.1	693346	693470	125	Simple_repeat
BFAH01000025.1	788998	789105	108	Simple_repeat
BFAH01000025.1	828679	828781	103	Simple_repeat
BFAH01000025.1	829039	829217	179	Simple_repeat
BFAH01000025.1	927242	927359	118	Simple_repeat
BFAH01000025.1	957297	957399	103	Low_complexity
BFAH01000026.1	81027	81140	114	Simple_repeat
BFAH01000026.1	113730	113837	108	LTR/Copia
BFAH01000026.1	151006	151112	107	Simple_repeat
BFAH01000026.1	267204	267356	153	Simple_repeat
BFAH01000026.1	322528	322745	218	Simple_repeat
BFAH01000026.1	399780	399900	121	Simple_repeat
BFAH01000026.1	476164	476315	152	Simple_repeat
BFAH01000026.1	513337	513472	136	Simple_repeat
BFAH01000026.1	566646	566761	116	Simple_repeat
BFAH01000026.1	589915	590026	112	Simple_repeat
BFAH01000026.1	607862	607981	120	Simple_repeat
BFAH01000026.1	674077	674190	114	Simple_repeat
BFAH01000026.1	674559	674698	140	Low_complexity
BFAH01000026.1	693303	693409	107	Simple_repeat
BFAH01000026.1	713576	713680	105	Simple_repeat
BFAH01000026.1	747135	747289	155	Simple_repeat
BFAH01000026.1	756939	757163	225	Simple_repeat
BFAH01000027.1	49122	49232	111	Simple_repeat
BFAH01000027.1	63328	63461	134	Simple_repeat
BFAH01000027.1	72505	72608	104	Simple_repeat
BFAH01000027.1	83978	84119	142	Simple_repeat
BFAH01000027.1	146374	146478	105	Simple_repeat
BFAH01000027.1	172843	173031	189	Simple_repeat
BFAH01000027.1	216570	216680	111	Simple_repeat
BFAH01000027.1	234393	234594	202	Simple_repeat
BFAH01000027.1	275551	275676	126	Simple_repeat
BFAH01000027.1	383376	383571	196	Simple_repeat
BFAH01000027.1	399120	399219	100	Simple_repeat
BFAH01000027.1	460678	460791	114	LTR/Gypsy
BFAH01000027.1	597700	597996	297	Simple_repeat
BFAH01000027.1	700135	700247	113	Simple_repeat
BFAH01000027.1	785450	785569	120	Simple_repeat
BFAH01000027.1	819854	820039	186	Simple_repeat
BFAH01000027.1	897334	897442	109	Simple_repeat
BFAH01000027.1	958889	959036	148	Simple_repeat
BFAH01000027.1	993899	994001	103	Simple_repeat
BFAH01000027.1	1090312	1090419	108	Simple_repeat
BFAH01000027.1	1275585	1275719	135	Simple_repeat
BFAH01000027.1	1442646	1442750	105	Simple_repeat
BFAH01000027.1	1476860	1476970	111	Simple_repeat
BFAH01000028.1	4321	4518	198	Simple_repeat
BFAH01000028.1	7566	7690	125	Simple_repeat
BFAH01000028.1	183315	183414	100	Simple_repeat
BFAH01000028.1	220986	221181	196	Low_complexity
BFAH01000028.1	234871	234976	106	Simple_repeat
BFAH01000028.1	252090	252200	111	Simple_repeat
BFAH01000028.1	331766	331922	157	Simple_repeat
BFAH01000028.1	360092	360206	115	Simple_repeat
BFAH01000028.1	384140	384241	102	Simple_repeat
BFAH01000028.1	526606	526745	140	Simple_repeat
BFAH01000028.1	594086	594222	137	Simple_repeat
BFAH01000028.1	620505	620728	224	LTR/Gypsy
BFAH01000028.1	744148	744269	122	Low_complexity
BFAH01000028.1	745419	745633	215	Simple_repeat
BFAH01000028.1	756575	756696	122	Low_complexity
BFAH01000028.1	986716	986844	129	Simple_repeat
BFAH01000028.1	1084657	1084790	134	Simple_repeat
BFAH01000028.1	1111274	1111382	109	Simple_repeat
BFAH01000028.1	1126823	1126933	111	Simple_repeat
BFAH01000028.1	1150290	1150444	155	Low_complexity
BFAH01000028.1	1162968	1163147	180	Simple_repeat
BFAH01000028.1	1193016	1193119	104	Simple_repeat
BFAH01000028.1	1199866	1199975	110	Simple_repeat
BFAH01000028.1	1257086	1257188	103	Simple_repeat
BFAH01000028.1	1304677	1304781	105	Simple_repeat
BFAH01000028.1	1307666	1307958	293	Simple_repeat
BFAH01000028.1	1349009	1349119	111	Simple_repeat
BFAH01000028.1	1394298	1394401	104	Simple_repeat
BFAH01000028.1	1397334	1397439	106	Simple_repeat
BFAH01000028.1	1464442	1464541	100	Simple_repeat
BFAH01000028.1	1551386	1551488	103	Simple_repeat
BFAH01000029.1	54390	54664	275	Simple_repeat
BFAH01000029.1	127846	127948	103	Simple_repeat
BFAH01000029.1	289603	289703	101	Simple_repeat
BFAH01000029.1	311811	311921	111	Low_complexity
BFAH01000029.1	329797	329949	153	Simple_repeat
BFAH01000029.1	393801	393923	123	Simple_repeat
BFAH01000029.1	394071	394195	125	Simple_repeat
BFAH01000029.1	394684	394808	125	Simple_repeat
BFAH01000029.1	461476	461630	155	Simple_repeat
BFAH01000029.1	487185	487512	328	Simple_repeat
BFAH01000029.1	558868	559034	167	Simple_repeat
BFAH01000029.1	589793	589951	159	Simple_repeat
BFAH01000030.1	15710	15836	127	Simple_repeat
BFAH01000030.1	71888	72008	121	Simple_repeat
BFAH01000030.1	72924	73120	197	Simple_repeat
BFAH01000030.1	98241	98387	147	Simple_repeat
BFAH01000030.1	129282	129395	114	Simple_repeat
BFAH01000030.1	135056	135164	109	Simple_repeat
BFAH01000030.1	182991	183090	100	Simple_repeat
BFAH01000030.1	202705	202807	103	Simple_repeat
BFAH01000031.1	71570	71689	120	Simple_repeat
BFAH01000031.1	177521	177620	100	Simple_repeat
BFAH01000031.1	219798	219913	116	Simple_repeat
BFAH01000031.1	318836	318974	139	Simple_repeat
BFAH01000031.1	328875	328989	115	Low_complexity
BFAH01000031.1	394461	394623	163	Simple_repeat
BFAH01000031.1	398120	398228	109	Simple_repeat
BFAH01000031.1	399915	400104	190	Simple_repeat
BFAH01000031.1	404426	404587	162	Simple_repeat
BFAH01000031.1	450572	450713	142	Low_complexity
BFAH01000031.1	510269	510432	164	Simple_repeat
BFAH01000031.1	540836	540940	105	Simple_repeat
BFAH01000031.1	544280	544423	144	Simple_repeat
BFAH01000031.1	591430	591704	275	Simple_repeat
BFAH01000031.1	606847	606947	101	Low_complexity
BFAH01000031.1	627065	627227	163	Simple_repeat
BFAH01000031.1	634224	634434	211	Simple_repeat
BFAH01000031.1	715812	715912	101	Simple_repeat
BFAH01000033.1	23222	23325	104	Simple_repeat
BFAH01000033.1	27166	27455	290	Simple_repeat
BFAH01000033.1	100910	101021	112	Simple_repeat
BFAH01000033.1	104472	104574	103	Simple_repeat
BFAH01000033.1	110738	110875	138	Low_complexity
BFAH01000033.1	153653	153782	130	Simple_repeat
BFAH01000033.1	306410	306515	106	Simple_repeat
BFAH01000033.1	331302	331408	107	Simple_repeat
BFAH01000033.1	484498	484732	235	Simple_repeat
BFAH01000033.1	599600	599699	100	Simple_repeat
BFAH01000033.1	603777	603901	125	Simple_repeat
BFAH01000033.1	605984	606096	113	Low_complexity
BFAH01000033.1	630697	630830	134	Simple_repeat
BFAH01000033.1	749936	750035	100	Simple_repeat
BFAH01000033.1	777809	777950	142	Simple_repeat
BFAH01000033.1	782383	782498	116	Simple_repeat
BFAH01000033.1	805037	805159	123	Simple_repeat
BFAH01000033.1	829886	829999	114	Simple_repeat
BFAH01000033.1	888788	888894	107	Simple_repeat
BFAH01000033.1	996350	996484	135	Simple_repeat
BFAH01000033.1	1010899	1011017	119	Simple_repeat
BFAH01000033.1	1017166	1017359	194	Simple_repeat
BFAH01000033.1	1020472	1020611	140	Simple_repeat
BFAH01000033.1	1077132	1077234	103	Simple_repeat
BFAH01000033.1	1147550	1147658	109	Simple_repeat
BFAH01000033.1	1224052	1224169	118	Simple_repeat
BFAH01000033.1	1224769	1224870	102	Simple_repeat
BFAH01000033.1	1266863	1267041	179	Simple_repeat
BFAH01000033.1	1281918	1282017	100	Simple_repeat
BFAH01000033.1	1355877	1355977	101	Simple_repeat
BFAH01000033.1	1393624	1393833	210	Simple_repeat
BFAH01000033.1	1461194	1461323	130	Simple_repeat
BFAH01000033.1	1477703	1478028	326	Simple_repeat
BFAH01000033.1	1527523	1527636	114	Simple_repeat
BFAH01000033.1	1530386	1530516	131	Low_complexity
BFAH01000033.1	1629207	1629351	145	Simple_repeat
BFAH01000033.1	1654240	1654348	109	Simple_repeat
BFAH01000033.1	1659946	1660059	114	Simple_repeat
BFAH01000033.1	1721309	1721411	103	Simple_repeat
BFAH01000033.1	1775609	1775724	116	Simple_repeat
BFAH01000033.1	1790527	1790635	109	Simple_repeat
BFAH01000033.1	1818305	1818472	168	Simple_repeat
BFAH01000033.1	1835980	1836151	172	Simple_repeat
BFAH01000033.1	1928230	1928369	140	Simple_repeat
BFAH01000033.1	2052600	2052707	108	Low_complexity
BFAH01000033.1	2131504	2131603	100	Simple_repeat
BFAH01000033.1	2258236	2258368	133	Low_complexity
BFAH01000033.1	2271677	2271808	132	Simple_repeat
BFAH01000033.1	2335826	2335964	139	Simple_repeat
BFAH01000033.1	2372364	2372478	115	Simple_repeat
BFAH01000033.1	2407470	2407577	108	Simple_repeat
BFAH01000033.1	2408180	2408431	252	Simple_repeat
BFAH01000033.1	2476899	2476999	101	Simple_repeat
BFAH01000033.1	2486309	2486418	110	Simple_repeat
BFAH01000033.1	2494886	2495004	119	Simple_repeat
BFAH01000033.1	2539217	2539333	117	Simple_repeat
BFAH01000033.1	2557113	2557349	237	Simple_repeat
BFAH01000033.1	2631099	2631229	131	Simple_repeat
BFAH01000033.1	2642759	2642876	118	Simple_repeat
BFAH01000033.1	2730211	2730375	165	Simple_repeat
BFAH01000033.1	2801206	2801356	151	Simple_repeat
BFAH01000033.1	2852580	2852765	186	DNA
BFAH01000033.1	2913706	2913831	126	Simple_repeat
BFAH01000033.1	3059743	3059883	141	Simple_repeat
BFAH01000033.1	3064054	3064163	110	Low_complexity
BFAH01000033.1	3093256	3093380	125	Simple_repeat
BFAH01000033.1	3240667	3240779	113	Low_complexity
BFAH01000033.1	3245229	3245343	115	Simple_repeat
BFAH01000033.1	3266341	3266440	100	Simple_repeat
BFAH01000033.1	3407887	3408108	222	Simple_repeat
BFAH01000034.1	52322	52551	230	Simple_repeat
BFAH01000034.1	244646	244761	116	Simple_repeat
BFAH01000034.1	267603	267724	122	Simple_repeat
BFAH01000035.1	32244	32356	113	Simple_repeat
BFAH01000035.1	86472	86597	126	Simple_repeat
BFAH01000035.1	110253	110360	108	Simple_repeat
BFAH01000035.1	166903	167130	228	Simple_repeat
BFAH01000035.1	182974	183073	100	Simple_repeat
BFAH01000035.1	184538	184706	169	Simple_repeat
BFAH01000035.1	184776	184881	106	Simple_repeat
BFAH01000035.1	235147	235246	100	Simple_repeat
BFAH01000035.1	246661	246770	110	Simple_repeat
BFAH01000035.1	289064	289182	119	Low_complexity
BFAH01000035.1	294128	294237	110	Simple_repeat
BFAH01000035.1	303303	303409	107	Simple_repeat
BFAH01000035.1	304740	304869	130	Simple_repeat
BFAH01000035.1	305459	305585	127	Simple_repeat
BFAH01000035.1	333580	333679	100	Simple_repeat
BFAH01000035.1	378912	379032	121	Simple_repeat
BFAH01000035.1	447426	447537	112	Simple_repeat
BFAH01000035.1	485953	486253	301	Simple_repeat
BFAH01000035.1	559466	559568	103	Simple_repeat
BFAH01000035.1	569702	569832	131	Simple_repeat
BFAH01000035.1	620454	620596	143	Simple_repeat
BFAH01000035.1	758371	758656	286	Simple_repeat
BFAH01000035.1	800805	801034	230	Simple_repeat
BFAH01000035.1	801341	801538	198	Simple_repeat
BFAH01000035.1	903929	904149	221	Low_complexity
BFAH01000035.1	916547	916709	163	Simple_repeat
BFAH01000035.1	958027	958129	103	Simple_repeat
BFAH01000035.1	959553	959833	281	Simple_repeat
BFAH01000035.1	990943	991146	204	Low_complexity
BFAH01000035.1	1031714	1031830	117	Low_complexity
BFAH01000035.1	1071024	1071130	107	Simple_repeat
BFAH01000035.1	1120420	1120568	149	Simple_repeat
BFAH01000035.1	1260357	1260457	101	Simple_repeat
BFAH01000035.1	1265393	1265596	204	Simple_repeat
BFAH01000035.1	1282948	1283048	101	Simple_repeat
BFAH01000035.1	1355866	1355972	107	Simple_repeat
BFAH01000035.1	1381446	1381639	194	Simple_repeat
BFAH01000035.1	1438348	1438450	103	Low_complexity
BFAH01000035.1	1446262	1446378	117	Simple_repeat
BFAH01000035.1	1446463	1446569	107	Simple_repeat
BFAH01000035.1	1469113	1469212	100	Simple_repeat
BFAH01000035.1	1502060	1502234	175	Low_complexity
BFAH01000035.1	1529383	1529572	190	Low_complexity
BFAH01000035.1	1546813	1546960	148	Simple_repeat
BFAH01000035.1	1632103	1632205	103	Simple_repeat
BFAH01000035.1	1649875	1650044	170	Low_complexity
BFAH01000035.1	1726994	1727205	212	Simple_repeat
BFAH01000035.1	1733112	1733363	252	Simple_repeat
BFAH01000035.1	1843540	1843715	176	Simple_repeat
BFAH01000035.1	1854911	1855010	100	Simple_repeat
BFAH01000035.1	1887600	1887780	181	Simple_repeat
BFAH01000036.1	42388	42507	120	Simple_repeat
BFAH01000036.1	172457	172557	101	Simple_repeat
BFAH01000036.1	219236	219339	104	Simple_repeat
BFAH01000036.1	230711	230818	108	Simple_repeat
BFAH01000036.1	278667	278788	122	Simple_repeat
BFAH01000036.1	311035	311145	111	Simple_repeat
BFAH01000036.1	326852	326963	112	Simple_repeat
BFAH01000036.1	369507	369614	108	Simple_repeat
BFAH01000036.1	370729	370846	118	Low_complexity
BFAH01000036.1	374427	374697	271	Simple_repeat
BFAH01000036.1	464505	464611	107	Simple_repeat
BFAH01000036.1	493571	493718	148	Low_complexity
BFAH01000036.1	522221	522320	100	Simple_repeat
BFAH01000036.1	694770	694879	110	LTR/Copia
BFAH01000037.1	947	1177	231	Simple_repeat
BFAH01000037.1	2988	3224	237	Simple_repeat
BFAH01000037.1	3690	3923	234	Simple_repeat
BFAH01000037.1	3964	4969	1006	Simple_repeat
BFAH01000037.1	63821	63922	102	Simple_repeat
BFAH01000037.1	215816	215956	141	Simple_repeat
BFAH01000037.1	241352	241513	162	Simple_repeat
BFAH01000037.1	272915	273118	204	Simple_repeat
BFAH01000037.1	357762	357949	188	Simple_repeat
BFAH01000037.1	391732	391836	105	Simple_repeat
BFAH01000037.1	464612	464720	109	Simple_repeat
BFAH01000037.1	492614	492733	120	Simple_repeat
BFAH01000037.1	584640	584773	134	Simple_repeat
BFAH01000037.1	588120	588280	161	Low_complexity
BFAH01000037.1	588378	588486	109	Low_complexity
BFAH01000037.1	616835	616938	104	Simple_repeat
BFAH01000037.1	665123	665229	107	Simple_repeat
BFAH01000037.1	747742	747849	108	Simple_repeat
BFAH01000038.1	68429	68539	111	Simple_repeat
BFAH01000038.1	159890	160017	128	Simple_repeat
BFAH01000038.1	163675	163774	100	Simple_repeat
BFAH01000038.1	186938	187092	155	Simple_repeat
BFAH01000038.1	227915	228124	210	Simple_repeat
BFAH01000038.1	266815	266928	114	Simple_repeat
BFAH01000038.1	489339	489480	142	Simple_repeat
BFAH01000038.1	561944	562076	133	Low_complexity
BFAH01000038.1	659190	659323	134	Simple_repeat
BFAH01000038.1	684002	684128	127	Simple_repeat
BFAH01000038.1	736526	736698	173	LTR/Gypsy
BFAH01000038.1	795348	795472	125	Simple_repeat
BFAH01000038.1	895670	895775	106	Low_complexity
BFAH01000038.1	925271	925377	107	Simple_repeat
BFAH01000038.1	1005290	1005417	128	Simple_repeat
BFAH01000038.1	1115022	1115157	136	Simple_repeat
BFAH01000038.1	1169782	1169890	109	Simple_repeat
BFAH01000039.1	79933	80108	176	Simple_repeat
BFAH01000039.1	149064	149207	144	LTR/Gypsy
BFAH01000039.1	182398	182583	186	Simple_repeat
BFAH01000039.1	300376	300498	123	Simple_repeat
BFAH01000039.1	384905	385008	104	Simple_repeat
BFAH01000039.1	417832	417935	104	Simple_repeat
BFAH01000039.1	466282	466382	101	Simple_repeat
BFAH01000039.1	468046	468168	123	Low_complexity
BFAH01000039.1	485717	485857	141	Low_complexity
BFAH01000039.1	485935	486110	176	Simple_repeat
BFAH01000039.1	572727	572839	113	Simple_repeat
BFAH01000039.1	583564	583718	155	Simple_repeat
BFAH01000039.1	591880	591993	114	Low_complexity
BFAH01000039.1	633094	633197	104	Simple_repeat
BFAH01000039.1	633481	633609	129	Simple_repeat
BFAH01000039.1	687111	687212	102	Simple_repeat
BFAH01000039.1	737013	737186	174	Simple_repeat
BFAH01000039.1	745668	745790	123	Simple_repeat
BFAH01000039.1	883991	884191	201	Simple_repeat
BFAH01000039.1	886172	886283	112	Simple_repeat
BFAH01000039.1	1007238	1007396	159	Low_complexity
BFAH01000039.1	1052118	1052240	123	Simple_repeat
BFAH01000039.1	1067388	1067500	113	Simple_repeat
BFAH01000039.1	1073816	1073927	112	Low_complexity
BFAH01000039.1	1075051	1075155	105	Simple_repeat
BFAH01000039.1	1087056	1087206	151	Simple_repeat
BFAH01000039.1	1117258	1117381	124	Simple_repeat
BFAH01000039.1	1166258	1166369	112	Simple_repeat
BFAH01000039.1	1211206	1211313	108	Simple_repeat
BFAH01000039.1	1333104	1333301	198	Simple_repeat
BFAH01000039.1	1362276	1362722	447	Simple_repeat
BFAH01000039.1	1365701	1365820	120	Low_complexity
BFAH01000039.1	1379940	1380051	112	Simple_repeat
BFAH01000039.1	1390034	1390185	152	Simple_repeat
BFAH01000039.1	1417973	1418208	236	Simple_repeat
BFAH01000039.1	1435676	1435790	115	Simple_repeat
BFAH01000039.1	1442388	1442493	106	Simple_repeat
BFAH01000039.1	1492254	1492413	160	Simple_repeat
BFAH01000039.1	1571428	1571534	107	Simple_repeat
BFAH01000039.1	1578292	1578436	145	Simple_repeat
BFAH01000039.1	1630842	1630955	114	Simple_repeat
BFAH01000039.1	1640818	1640926	109	Simple_repeat
BFAH01000039.1	1674541	1674641	101	Simple_repeat
BFAH01000039.1	1871271	1871386	116	Simple_repeat
BFAH01000039.1	1903500	1903621	122	Low_complexity
BFAH01000039.1	2115010	2115163	154	Simple_repeat
BFAH01000039.1	2121842	2121949	108	Simple_repeat
BFAH01000039.1	2143979	2144083	105	Simple_repeat
BFAH01000039.1	2231279	2231583	305	Simple_repeat
BFAH01000039.1	2277145	2277259	115	Simple_repeat
BFAH01000039.1	2294960	2295060	101	Simple_repeat
BFAH01000039.1	2320060	2320183	124	Simple_repeat
BFAH01000039.1	2320352	2320488	137	Simple_repeat
BFAH01000039.1	2320896	2320995	100	Simple_repeat
BFAH01000039.1	2321048	2321321	274	Simple_repeat
BFAH01000039.1	2321536	2321737	202	LTR/Gypsy
BFAH01000039.1	2322152	2322332	181	LTR/Gypsy
BFAH01000039.1	2322984	2323261	278	Simple_repeat
BFAH01000040.1	54324	54425	102	Simple_repeat
BFAH01000040.1	117598	117701	104	Simple_repeat
BFAH01000040.1	140264	140367	104	Simple_repeat
BFAH01000040.1	149210	149310	101	Simple_repeat
