# Supplementary material for: Convergent evolution of linked mating-type loci in basidiomycete fungi
Source: PLoS Genet. 2019 Sep 6;15(9):e1008365. doi: 10.1371/journal.pgen.1008365 (PMC6730849; doi:10.1371/journal.pgen.1008365)
Supplement: S2 Table — (XLSX) [file pgen.1008365.s013.xlsx]

## Sheet: Tabelle1
S2 Table. Codon usage analysis of the three V. humicola strains CBS4282 (MAT A1), JCM1457 (MAT A2), and UJ1 (MAT A2).
Only amino acids that are encoded by more than one codon are shown.
The codons for each amino acid/stop codon are sorted by the number of G and C in the codon (higher GC content indicated by darker blue coloring).
The codon use in % is given for all CDS (columns G-H) and for the CDS in the MAT region (columns J-L).
The ratio of use of each codon for the respective amino acid in the CDS of the genes in the MAT region vs. all CDS was calculated.
An increase in the use of a codon within the MAT region (ratio > 1) is indicated in green, a decrease (ratio < 1) in red.
Among the codons for each amino acid (except for the stop codons and the codons CGG and GGG encoding the amino acids R and G, respectively),
there is a trend for codons with a higher number of G and C to be used less frequently (ratio < 1) in CDS in the MAT region compared to all predicted CDS in the genome.
			ratio of codon use in MAT CDS vs. all CDS			codon use in % for all CDS			codon use in % for MAT CDS
codon	amino acid	number of G and C in codon	CBS4282	JCM1457	UJ1	CBS4282	JCM1457	UJ1	CBS4282	JCM1457	UJ1
TAA	*	0	0.768077	1.2879	1.27988	22.9756	22.837	22.9801	17.6471	29.4118	29.4118
TAG	*	1	0.552407	0.333229	0.331257	53.2429	52.9577	53.273	29.4118	17.6471	17.6471
TGA	*	1	2.22615	2.18718	2.2294	23.7814	24.2052	23.7468	52.9412	52.9412	52.9412
GCA	A	2	2.17238	2.17086	2.15843	10.0269	10.0241	9.99846	21.7822	21.761	21.5809
GCT	A	2	1.8438	1.87378	1.9051	13.2905	13.2917	13.2379	24.505	24.9057	25.2196
GCC	A	3	0.763836	0.758272	0.756299	43.2613	43.296	43.3001	33.0446	32.8302	32.7478
GCG	A	3	0.618416	0.614085	0.611163	33.4214	33.3881	33.4636	20.6683	20.5031	20.4517
TGT	C	1	1.46543	1.44255	1.44807	24.1681	24.1119	24.02	35.4167	34.7826	34.7826
TGC	C	2	0.851665	0.859389	0.85835	75.8319	75.8881	75.98	64.5833	65.2174	65.2174
GAT	D	1	2.78257	2.96706	2.93458	13.0086	12.9774	13.033	36.1974	38.5047	38.2463
GAC	D	2	0.733436	0.706659	0.710082	86.9914	87.0226	86.967	63.8026	61.4953	61.7537
GAA	E	1	3.0406	3.03301	3.07783	11.1036	11.1291	11.1613	33.7615	33.7545	34.3525
GAG	E	2	0.74512	0.745412	0.738951	88.8964	88.8709	88.8387	66.2385	66.2455	65.6475
TTT	F	0	1.16929	1.15722	1.15107	24.0907	24.1561	24.2153	28.169	27.9539	27.8736
TTC	F	1	0.946273	0.949926	0.951728	75.9093	75.8439	75.7847	71.831	72.0461	72.1264
GGA	G	2	2.44163	2.41951	2.43003	9.58551	9.64385	9.60206	23.4043	23.3333	23.3333
GGT	G	2	1.47478	1.48909	1.51884	16.2304	16.2586	16.2867	23.9362	24.2105	24.7368
GGC	G	3	0.616247	0.606805	0.599122	63.0101	63.0279	62.9576	38.8298	38.2456	37.7193
GGG	G	3	1.23767	1.28374	1.27407	11.1741	11.0696	11.1536	13.8298	14.2105	14.2105
CAT	H	1	2.60329	2.43191	2.46183	14.8807	14.9179	14.7366	38.7387	36.2791	36.2791
CAC	H	2	0.71971	0.748935	0.747342	85.1193	85.0821	85.2634	61.2613	63.7209	63.7209
ATA	I	0	2.87483	2.67808	2.69019	1.87182	1.87126	1.8586	5.38117	5.01139	5
ATT	I	0	1.49739	1.50174	1.4988	23.0596	23.2077	23.0488	34.5291	34.8519	34.5455
ATC	I	1	0.800464	0.802668	0.805067	75.0686	74.921	75.0926	60.0897	60.1367	60.4545
AAA	K	0	3.92116	3.95922	3.86209	5.80863	5.76048	5.79179	22.7766	22.807	22.3684
AAG	K	1	0.819857	0.819115	0.824043	94.1914	94.2395	94.2082	77.2234	77.193	77.6316
TTA	L	0	2.59347	2.07645	1.94388	0.81401	0.80985	0.808317	2.11111	1.68161	1.57127
CTA	L	1	3.29906	3.13354	3.1399	1.91974	1.89616	1.89445	6.33333	5.9417	5.94837
CTT	L	1	1.74611	1.82855	1.84234	10.6904	10.7292	10.7217	18.6667	19.6188	19.7531
TTG	L	1	2.90608	3.01433	3.00412	5.88804	5.95066	5.94022	17.1111	17.9372	17.8451
CTC	L	2	0.588141	0.573937	0.573162	51.7638	51.7627	51.695	30.4444	29.7085	29.6296
CTG	L	2	0.87586	0.870394	0.872574	28.924	28.8514	28.9403	25.3333	25.1121	25.2525
AAT	N	0	2.81296	2.91156	2.90751	9.83048	9.82925	9.82676	27.6527	28.6184	28.5714
AAC	N	1	0.802347	0.791627	0.792126	90.1695	90.1707	90.1732	72.3473	71.3816	71.4286
CCA	P	2	2.20493	2.25497	2.25742	13.4224	13.448	13.4821	29.5956	30.3249	30.4348
CCT	P	2	1.76338	1.64398	1.64902	14.2815	14.2737	14.2817	25.1838	23.4657	23.5507
CCC	P	3	0.616375	0.640931	0.641628	39.3668	39.4282	39.2457	24.2647	25.2708	25.1812
CCG	P	3	0.636391	0.6374	0.631495	32.9292	32.85	32.9905	20.9559	20.9386	20.8333
CAA	Q	1	3.30301	3.30356	3.30144	11.2619	11.1918	11.199	37.1981	36.9727	36.9727
CAG	Q	2	0.707722	0.709701	0.709758	88.7381	88.8082	88.801	62.8019	63.0273	63.0273
AGA	R	1	2.65478	2.54868	2.49465	2.94472	2.9378	2.93962	7.81759	7.48752	7.33333
AGG	R	2	1.57634	1.57523	1.5549	6.92239	6.9715	6.96721	10.9121	10.9817	10.8333
CGA	R	2	3.3694	3.41739	3.45261	6.47714	6.52433	6.51681	21.8241	22.2962	22.5
CGT	R	2	1.16311	1.1925	1.18603	15.963	16.0459	16.0199	18.5668	19.1348	19
CGC	R	3	0.505379	0.481167	0.481893	54.7853	54.6369	54.6456	27.6873	26.2895	26.3333
CGG	R	3	1.02206	1.07194	1.08436	12.9075	12.8835	12.9109	13.1922	13.8103	14
AGT	S	1	2.46047	2.43227	2.4052	3.9754	3.97877	4.00916	9.78136	9.67742	9.64286
TCA	S	1	2.61924	2.71515	2.67977	6.67802	6.64443	6.70812	17.4914	18.0406	17.9762
TCT	S	1	1.99867	2.0356	2.02849	8.2909	8.27564	8.27497	16.5708	16.8459	16.7857
AGC	S	2	0.819686	0.791178	0.791942	21.9007	21.8962	21.9473	17.9517	17.3238	17.381
TCC	S	2	0.926672	0.898519	0.915267	18.0062	17.9507	17.9495	16.6858	16.129	16.4286
TCG	S	2	0.522955	0.532872	0.529924	41.1488	41.2543	41.111	21.519	21.9833	21.7857
ACA	T	1	1.75383	1.79698	1.78751	11.1255	11.1086	11.1675	19.5122	19.962	19.962
ACT	T	1	1.99083	2.01004	2.00591	12.0628	12.1065	12.0367	24.015	24.3346	24.1445
ACC	T	2	0.810932	0.784002	0.78869	39.0998	39.0412	39.0502	31.7073	30.6084	30.7985
ACG	T	2	0.656703	0.664882	0.664846	37.7119	37.7436	37.7457	24.7655	25.0951	25.0951
GTA	V	1	3.6929	3.48531	3.51978	2.69843	2.65757	2.68487	9.96503	9.26244	9.45017
GTT	V	1	2.07248	2.05138	2.0467	12.2315	12.2914	12.1728	25.3497	25.2144	24.9141
GTC	V	2	0.733519	0.732213	0.733573	53.8643	53.8793	53.8718	39.5105	39.4511	39.5189
GTG	V	2	0.806737	0.836399	0.835189	31.2057	31.1718	31.2706	25.1748	26.072	26.1168
TAT	Y	0	2.79835	2.70288	2.63068	11.2356	11.132	11.2693	31.441	30.0885	29.646
TAC	Y	1	0.77237	0.78669	0.792894	88.7644	88.868	88.7307	68.559	69.9115	70.354
